# Supplementary material for: Label-Free Quantitative Thermal Proteome Profiling Reveals Target Transcription Factors with Activities Modulated by MC3R Signaling
Source: Anal Chem. 2023 Oct 7;95(41):15400–8. doi: 10.1021/acs.analchem.3c03643 (PMC10585664; doi:10.1021/acs.analchem.3c03643)
Supplement: Supplementary file 3 — ac3c03643_si_002.xlsx [file ac3c03643_si_002.xlsx]

## Sheet: TOP3 quantification
									QC	QC	QC	QC	QC	QC	QC	QC	QC	QC	QC	QC	QC	QC	QC	QC	QC	QC	QC	QC	QC	TPP	QC	QC	TPP	QC	QC	TPP	QC	QC	TPP	TPP	QC	TPP	TPP	QC	TPP	TPP	QC	TPP	TPP
description	IEP	mw	max score	accession	reported peptides	sequence coverage	FDR level	entry	DMSO_37 1	DMSO_37 2	DMSO_37 3	DMSO_42 1	DMSO_42 2	DMSO_42 3	DMSO_47 1	DMSO_47 2	DMSO_47 3	DMSO_52 1	DMSO_52 2	DMSO_52 3	DMSO_57 1	DMSO_57 2	DMSO_57 3	DMSO_62 1	DMSO_62 2	DMSO_62 3	DMSO_67 1	DMSO_67 2	DMSO_67 3	20ACTH_37 1	20ACTH_37 2	20ACTH_37 3	20ACTH_42 1	20ACTH_42 2	20ACTH_42 3	20ACTH_47 1	20ACTH_47 2	20ACTH_47 3	20ACTH_52 1	20ACTH_52 2	20ACTH_52 3	20ACTH_57 1	20ACTH_57 2	20ACTH_57 3	20ACTH_62 1	20ACTH_62 2	20ACTH_62 3	20ACTH_67 1	20ACTH_67 2
Alpha-enolase OS=Homo sapiens OX=9606 GN=ENO1 PE=1 SV=2	7.19	47511.2	84059.7	P06733	30	70.51	0	ENOA_HUMAN	291011	267452	296340	320029	328915	322098	301673	301571	319111	306829	304397	316954	265515	285907	290430	192671	192085	202113	158734	167388	189230	534343	351016	342798	363404	342481	335805	354443	358528	346013	404857	423112	377701	443635	381279	382149	477777	290848	366321	192835	175327
Actin_ cytoplasmic 1 OS=Homo sapiens OX=9606 GN=ACTB PE=1 SV=1	5.15	42079	68826.2	P60709	27	69.87	0	ACTB_HUMAN	293384	269118	260011	374369	419032	369947	406845	342736	450080	345021	394021	375273	234671	302753	349493	185656	196112	203656	244841	215856	269049	365894	429773	445837	283364	397602	403888	283939	382158	401824	401033	353131	398326	254304	354292	346324	335487	328276	362644	278959	285018
Profilin-1 OS=Homo sapiens OX=9606 GN=PFN1 PE=1 SV=2	8.45	15225.3	49120.5	P07737	8	63.57	0	PROF1_HUMAN	133356	134952	140911	217306	212523	232018	206372	209760	235750	218806	213115	233101	136742	151344	155645	95796.3	91791.3	99508.7	104574	110221	119680	199289	215279	217791	192662	198710	197806	233397	226883	231884	214867	221472	216841	182284	173701	199039	150481	148876	148270	95495.3	93413.3
Glyceraldehyde-3-phosphate dehydrogenase OS=Homo sapiens OX=9606 GN=GAPDH PE=1 SV=3	8.73	36224.4	48450.9	P04406	21	82.39	0	G3P_HUMAN	264122	301139	331182	360522	345463	350610	323414	321904	308941	354688	324325	349640	278722	266907	291952	235151	214410	236363	208870	213098	236865	320846	333059	332763	277719	333492	339508	331065	326480	341607	350199	307345	357944	306577	295100	379434	270961	277619	313042	104270	98025
Tubulin beta-4B chain OS=Homo sapiens OX=9606 GN=TUBB4B PE=1 SV=1	4.6	50287.4	47913.4	P68371	19	48.99	0	TBB4B_HUMAN	92972.7	93457.3	99416.8	80689.8	108603	110313	94667.3	94559.8	65784.8	94803.4	92195.4	92724.3	89256.5	97066.6	89280	45015	27185.3	45621.5	20306.3	29720.9	32095.3	64673.2	67542.1	91675							93276	92550.1	123757	20270.5	22224.3	33601.8	21213.6	19939.5	16207.3	32506.8	26411.6
Transgelin-2 OS=Homo sapiens OX=9606 GN=TAGLN2 PE=1 SV=3	8.44	22562.6	47736.9	P37802	16	65.33	0	TAGL2_HUMAN	130113	117815	125746	167586	171290	182241	171675	155821	163902	162149	158235	161004	114783	112361	109382	104606	93892.7	104094	102984	104245	115347	141937	172030	177110	143837	179752	176159	147746	190337	185013	162045	140119	175225	131735	130212	156172	117649	136843	148335	80944	82964
Nucleoside diphosphate kinase B OS=Homo sapiens OX=9606 GN=NME2 PE=1 SV=1	8.75	17412.1	47472.4	P22392	11	67.76	0	NDKB_HUMAN	43392.4	39608.1	43125.2	77598.8	88449.4	94558.8	85252.8	88329.3	92732.6	90554.7	105147	113838	77154.4	89311.8	77543.2	65505.5	66878.1	69088.6	33605.6	48736.3	52274.2	100870	125809	125760	46004.6	53562.5	53615.4	115881	123304	124413	120163	122610	130852
Tubulin beta-2B chain OS=Homo sapiens OX=9606 GN=TUBB2B PE=1 SV=1	4.59	50409.4	47110.3	Q9BVA1	18	42.92	0	TBB2B_HUMAN	41408.8	47241.2	47227	41632.6	42667.1	47871.7	44538.8	44589.3	47901.1	45361	43353.1	45431	49099.7	52835.6	56619.9	18226.1	17972.3	20134.7	14712.9	14027.5	15360.8	45097.1	43361.7	43515.3	48380	41916.4	43410	37921.4	37805.9	39124.8	64859.6	62374.3	54355.5	59190	53801.2	51714.3	55369.4	50598.4	49748.1	10924.9	9259.77
Nucleoside diphosphate kinase A OS=Homo sapiens OX=9606 GN=NME1 PE=1 SV=1	5.79	17319.8	46847.6	P15531	12	64.47	0	NDKA_HUMAN	193841	187719	214039	179863	187347	229229	162163	167918	213227	189784	197850	241525	161201	172390	228594	162892	166962	194709	163850	178522	258533	224709	242629	225694	217700	232041	225570	178513	267465	265912	188718	258945	252998	230019	316839	343668	224558	379316	348294	262924	306711
Phosphoglycerate mutase 1 OS=Homo sapiens OX=9606 GN=PGAM1 PE=1 SV=2	6.82	28918	46829.9	P18669	14	63.78	0	PGAM1_HUMAN	191750	193740	210877	191931	190779	226228	191834	193906	203342	213510	206431	221200	200036	216256	233191	143262	137323	171638	114366	108361	130058	201537	233792	225069	199501	226346	231340	228455	234846	246498	269403	274310	270478	201196	211220	276418	197082	180036	204180	38319	26068
L-lactate dehydrogenase B chain OS=Homo sapiens OX=9606 GN=LDHB PE=1 SV=2	5.66	36923.7	46771.5	P07195	20	53.29	0	LDHB_HUMAN	323654	303325	318202	365689	326441	338537	352808	335153	340457	370699	329681	371278	348615	344792	377220	240608	250412	279096	321146	320333	349740	322173	339503	330703	333808	327533	326037	332536	335883	345022	448517	431958	374925	477451	441815	381954	461720	467489	411438	421953	341189
14-3-3 protein epsilon OS=Homo sapiens OX=9606 GN=YWHAE PE=1 SV=1	4.44	29345	46164	P62258	21	70.98	0	1433E_HUMAN	244089	223420	252927	202876	225514	245754	223745	232436	237374	242541	248951	258691	240851	276968	264838	152424	149333	169409	150939	144374	161183	208359	228757	233853	231903	213923	221159	169183	220615	236892	239778	278160	248283	300586	331883	252520	268989	263012	217452	114389	100981
Tubulin beta-2A chain OS=Homo sapiens OX=9606 GN=TUBB2A PE=1 SV=1	4.59	50306.3	45540.2	Q13885	18	42.92	0	TBB2A_HUMAN	11505	10694.5	11133.6	12065.6	12077.6	12184.2	13371.8	13816.9	13192.5	12171.9	11829.7	13278.8	12009.4	12822.4	13482	3002.69	2838.35	3372.01	2909.12	3315.35	4671.35	13667.4	13624.9	12714.9	13555	13164	13000.9	9892.07	10473	11137.5	19457.3	17516.2	16287.2	13579.6	12155.5	12849.7	9893.54	9598.72	10322.7	2975.54	1565.81
Tubulin beta chain OS=Homo sapiens OX=9606 GN=TUBB PE=1 SV=2	4.59	50127.2	44944.8	P07437	20	47.07	0	TBB5_HUMAN	127259	141558	145058	173247	170922	179209	185466	176437	185953	163429	153551	154809	128396	138804	139200	65777.4	63069	68317.1	65665.5	69547.2	68402.6	123881	155257	159565	135172	159139	167864	118944	154764	165040	143523	161733	161034	139862	141290	131944	124843	112593	100840	43329.9	34088.1
Peroxiredoxin-1 OS=Homo sapiens OX=9606 GN=PRDX1 PE=1 SV=1	8.24	22338.5	42511.6	Q06830	15	68.84	0	PRDX1_HUMAN	203622	205741	221590	224121	225122	253331	228573	227362	247681	252862	253241	245722	176267	197543	227620	153228	153920	154875	169455	170683	187668	219829	239374	233612	231262	233089	243585	219515	237811	249273	247342	270015	267756	262073	272668	233270	231432	223540	223413	193695	185151
Heat shock cognate 71 kDa protein OS=Homo sapiens OX=9606 GN=HSPA8 PE=1 SV=1	5.2	71126.3	41977.9	P11142	38	67.18	0	HSP7C_HUMAN	122261	113454	121516	290741	272638	293602	277431	261551	273423	231617	229042	256600	110404	106022	122426	69022.5	59728.6	56820.9	80206.5	82112.6	90162.9	318005	269682	286098	295707	299578	350751	330913	291625	285044	329138	287790	302661	220226	193670	183184	126512	121469	122666	79023.5	69955.9
Pyruvate kinase PKM OS=Homo sapiens OX=9606 GN=PKM PE=1 SV=4	7.76	58507.3	41175.6	P14618	30	64.78	0	KPYM_HUMAN	219625	234062	249949	291093	274503	280593	270821	269388	278889	281531	271273	293085	240143	244909	252001	37445.5	42646.7	43859.2	37006.7	43287	44275	258956	297515	296880	282048	308048	312765	265011	288384	302406	301363	309562	331654	304426	302409	304807	154196	134667	161536	35889.4	32732
Peroxiredoxin-6 OS=Homo sapiens OX=9606 GN=PRDX6 PE=1 SV=3	5.98	25149.1	40636.9	P30041	20	70.54	0	PRDX6_HUMAN	147265	133172	140402	134785	137695	144330	127584	126111	143374	139009	149808	170409	98619	124456	122341	76108	69315	62536.3	58269	60519	55828.3	126536	137256	143166	128877	145148	152400	144720	148375	148653	155871	149594	158276	146260	145609	163814	91418.7	95627.3	107054	32158	29155.7
Heat shock protein HSP 90-alpha OS=Homo sapiens OX=9606 GN=HSP90AA1 PE=1 SV=5	4.75	85059.1	40220.9	P07900	51	55.33	0	HS90A_HUMAN	129903	133736	143133	280475	277434	300225	261619	257624	291232	199236	194228	213816	138546	149904	148935	115009	113318	117631	141767	136694	143499	203322	263866	277520	238564	268765	267398	208428	264615	273756	285090	224064	226513	168328	174145	161290	164323	155402	139035	116334	124796
Heat shock protein HSP 90-beta OS=Homo sapiens OX=9606 GN=HSP90AB1 PE=1 SV=4	4.77	83606.5	39625.4	P08238	41	53.73	0	HS90B_HUMAN	119691	123938	130747	322154	303774	339441	291232	293135	308799	214598	201436	226817	146666	146783	157275	110853	106442	121569	143200	132972	146683	323185	305200	319023	344138	303231	306448	377473	296594	301396	329789	319363	258478	181035	177224	162886	182261	169738	142124	104684	116421
Heat shock 70 kDa protein 1A OS=Homo sapiens OX=9606 GN=HSPA1A PE=1 SV=1	5.33	70337.5	39509.3	P0DMV8	33	55.85	0	HS71A_HUMAN	170801	186988	202712	415991	423550	443882	423883	379710	427600	358963	345365	369143	194978	199623	203723	108247	101709	104740	136879	129884	141759	480289	374816	390454	453760	394838	392085	474991	385338	395854	550470	530662	394845	355135	383440	274826	220076	212035	183504	136639	124680
Creatine kinase B-type OS=Homo sapiens OX=9606 GN=CKB PE=1 SV=1	5.23	42929.5	39503.4	P12277	21	65.62	0	KCRB_HUMAN	79340	78834.3	78405	314214	291367	303847	295473	291687	303998	193470	191908	194586	91676	89297	89005.3	54646	59385.3	48227	71537.7	80198.7	71277.3	344175	296788	304904	351148	287552	293380	373432	283304	282227	291967	284870	229761	91602.3	91497.3	98049	96268.3	93675.3	90134	52287.7	40132.3
Cofilin-1 OS=Homo sapiens OX=9606 GN=CFL1 PE=1 SV=3	8.23	18730.6	37946.1	P23528	13	70.48	0	COF1_HUMAN	89212.6	94128.5	96326	112324	122147	125263	109488	124950	128196	123466	130503	131079	106772	118607	117396	66272	71039.8	71685.7	83177.4	91544.9	98755.1	75057.7	94018.1	90552.9	122859	114476	113931	102336	107057	110366	112764	114486	115521	125410	114574	112629	79156.2	71470.5	81049.7	67577.2	68218.3
L-lactate dehydrogenase A chain OS=Homo sapiens OX=9606 GN=LDHA PE=1 SV=2	8.38	36973.9	37205.6	P00338	22	51.2	0	LDHA_HUMAN	274762	261426	288337	272772	264484	242464	258901	263964	259570	279022	286587	291071	274917	280334	273280	208554	219382	217515	223333	226031	216649	215665	277364	270712	232041	270881	276334	206848	292776	301912	344879	311604	338541	389552	366247	355158	364069	401858	369252	212803	192642
14-3-3 protein zeta/delta OS=Homo sapiens OX=9606 GN=YWHAZ PE=1 SV=1	4.53	27916.2	36855.5	P63104	15	62.45	0	1433Z_HUMAN	224678	214260	226678	217686	194053	212202	217187	197159	221280	227799	234373	251622	195746	240355	215454	134891	134582	148552	107748	115003	121934	174286	193048	189342	166010	174141	170349	176025	189475	195207	212377	202161	209761	206944	182917	216201	188432	205662	191386	76634.7	86090.1
T-complex protein 1 subunit beta OS=Homo sapiens OX=9606 GN=CCT2 PE=1 SV=4	6.02	57830.5	36009.2	P78371	30	64.49	0	TCPB_HUMAN	86441.7	86715	86983.3	136857	136967	145474	132855	140288	150925	147568	150601	163485	101785	102337	106596	26269.7	26131	27439.7	25976	25881.3	27815.3	147734	152653	149247	148174	148388	142422	150609	157403	146750	169970	161050	170991	150782	137399	125994	79087.7	70961.7	75753.3	19121.3	18421.7
Tubulin alpha-1B chain OS=Homo sapiens OX=9606 GN=TUBA1B PE=1 SV=1	4.76	50836	35962.9	P68363	21	60.09	0	TBA1B_HUMAN	9852.58	9858	10626.7	239047	242432	266125	200707	208247	206229	191408	164889	190918	250565	254346	261122	63578.7	64357.5	68804.5	65113.2	69179.2	69281.7	174691	224105	211913	225259	191166	202468	148216	174897	180457	185701	246535	242425	105605	122114	105886	107124	99239.7	88272	38078.3	42891.3
Tubulin alpha-1C chain OS=Homo sapiens OX=9606 GN=TUBA1C PE=1 SV=1	4.79	50579.7	35599.2	Q9BQE3	21	59.91	0	TBA1C_HUMAN	205679	207274	216937	93414.4	94737.1	103996	105158	109108	108051	109005	93903	108726				63578.7	64357.5	68804.5	65113.2	69179.2	69281.7	45542.5	58424.8	55246.3	62085.5	52688.8	55803.9	48513.8	57246.7	59066.6	47427.8	58878.6	57897	105605	122114	105886	107124	99239.7	88272	38078.3	42891.3
Tubulin-specific chaperone A OS=Homo sapiens OX=9606 GN=TBCA PE=1 SV=3	5.05	12911.9	34911.7	O75347	8	50.93	0	TBCA_HUMAN	70924.7	69076.7	72296.3	50670.3	49055	63258	50700.3	48960.7	60309.7	61333.3	63740.3	74308.7	81780.3	82796	88159.7	74700.3	74010	71596.7	90130	91413.7	89494.3	78135.7	84314.7	79169	59390.3	65852.3	64888.7	73965.7	83975.3	79220	72208.7	63163.3	73360.7	92063.7	111830	107044	102038	87683.7	96815	94801	121054
Histone H4 OS=Homo sapiens OX=9606 GN=H4C1 PE=1 SV=2	11.89	11367.4	33702.8	P62805	10	62.14	0	H4_HUMAN	42750	37617.7	39548	55145	55696.3	66028	41602.3	41710.3	46785.3	43531.3	39484.3	48573.7	31548	32218.7	37003	20479.3	19399.3	21243	35240.7	35265	42164.7	61154	66680	65351.7	57185.3	56643.7	58587.7	75644.7	76159	77855	76068.3	64919.7	68890.7	49194.3	51720.3	45560.3	62699.7	55059	58048.7	40668	37447.3
Tubulin beta-4A chain OS=Homo sapiens OX=9606 GN=TUBB4A PE=1 SV=2	4.59	50042.1	33435.8	P04350	16	48.87	0	TBB4A_HUMAN	2828.47	3229.79	3701.82	3549.93	4108.51	4639.19	4147.46	4025.37	4322.14	3409.86	3512.61	3987.01	3000.3	2707.63	2920.69	5254.92	5140.51	4042.02				3713.51	3884.73	3688.21	23952.7	27139	26832.3	23004.5	24435.6	24478.8	4634.85	4944.21	4840.27	8122.89	9035.31	15503.5	7090.78	6459.25	5109.69
60 kDa heat shock protein_ mitochondrial OS=Homo sapiens OX=9606 GN=HSPD1 PE=1 SV=2	5.56	61225.9	32999.5	P10809	42	73.65	0	CH60_HUMAN	258277	265024	276527	218917	227915	221488	234320	227522	217661	260969	242493	231274	234590	289658	302390	176131	170044	193851	160631	165674	169725	199611	209746	213118	155469	202765	208163	191721	212172	219493	222743	210161	252056	271242	321086	286082	263818	300595	262085	33674.3	36777.3
Ran-specific GTPase-activating protein OS=Homo sapiens OX=9606 GN=RANBP1 PE=1 SV=1	5.03	23481.2	32815.8	P43487	5	37.81	0	RANG_HUMAN	76519	91994.7	88522.7	128662	125778	133976	119369	124525	130225	104435	100269	107025	105975	109333	109622	90921.7	84295	84090.7	104887	99295	116297	158825	166684	164608	161993	171125	169390	168022	162878	165359	162805	162230	144448	109052	114436	149691	115232	136406	138878	124283	126634
Inorganic pyrophosphatase OS=Homo sapiens OX=9606 GN=PPA1 PE=1 SV=2	5.46	33116.3	32568.4	Q15181	18	53.98	0	IPYR_HUMAN	80741.3	90011.7	94457.3	140867	140882	152307	138373	138583	143453	145796	143696	153232	96848	96432.7	100941	54574	53100.3	52968.7	52090.3	50250	50601.3	164923	161840	157155	149143	135119	143343	171182	149904	160604	166385	183359	158605	111468	122938	148785	84093.7	90627	92629	27047	34972
Peroxiredoxin-2 OS=Homo sapiens OX=9606 GN=PRDX2 PE=1 SV=5	5.58	22063	32285.8	P32119	11	42.42	0	PRDX2_HUMAN	158886	148628	161602	167919	166024	175784	165013	169334	174806	186812	189436	189721	159520	188091	191635	114484	106212	131038	113412	120087	152094	149472	160718	158090	159958	166935	163134	181037	180223	174118	185622	199884	197925	175213	160230	205711	160776	157933	183017	174077	149829
Carbonic anhydrase 2 OS=Homo sapiens OX=9606 GN=CA2 PE=1 SV=2	7.06	29303.1	31995.7	P00918	16	78.08	0	CAH2_HUMAN	90729.7	87948.3	91222.3	193047	189369	221832	179830	195024	218982	187078	189678	209249	98536.3	96740	100157	31022.7	50178.7	51461.7	63895.7	64984	65668.7	227840	235977	242790	199338	234218	236443	212559	241498	223445	187573	177107	225187	116399	106192	132091	76612	77664.7	86549.7	49807.7	51289
Calmodulin-1 OS=Homo sapiens OX=9606 GN=CALM1 PE=1 SV=1	3.88	16837.7	31896.1	P0DP23	14	61.07	0	CALM1_HUMAN	211587	210537	216891	183192	166270	195826	177546	162101	201681	174454	177556	221564	198362	195150	239913	183735	186719	206161	244683	231980	268758	161540	163585	162861	157115	149600	155661	155955	172707	181660	130843	114751	210611	148874	175243	229766	162734	161092	237381	178076	167923
Fructose-bisphosphate aldolase A OS=Homo sapiens OX=9606 GN=ALDOA PE=1 SV=2	8.07	39876.3	31091.7	P04075	21	63.46	0	ALDOA_HUMAN	178765	175778	173538	169250	166311	158294	163672	163896	160594	194460	181920	184510	211457	205288	207771	159050	141964	158368	143235	132362	152642	257838	168357	172434	228114	187324	176109	283591	189931	188394	285047	272200	231276	275706	335557	232735	238232	318591	207219	97192	63168
Y-box-binding protein 1 OS=Homo sapiens OX=9606 GN=YBX1 PE=1 SV=3	10.29	35924.2	30627.2	P67809	17	56.79	0	YBOX1_HUMAN	29055	27233.3	25259	48871.1	47480.5	65400.3	41011.5	40073.4	63909.2	36298.7	38188.4	58785.6	32034.2	30496.4	55900.3	45946.1	42322.6	61533	61718.5	63961.1	95338.3	102540	94813.3	95079	100439	87888.7	90110.6	95558	87069.1	89877.5	106344	92546.7	91643.9	71878.9	65900.3	69052.7	124946	147195	103066	112654	107483
Glutathione S-transferase P OS=Homo sapiens OX=9606 GN=GSTP1 PE=1 SV=2	5.29	23584	30301.5	P09211	12	62.38	0	GSTP1_HUMAN	5760	6916.5	6918	96702	95751.7	89498.3	86047.3	85638.7	76653.3	52880	53614	53989.3	8154	8243.67	7300.33	4594	4724.33	6247.67	6084.67	6070.67	8608.33	103704	88189.3	89667.7	109743	97267.7	97395.3	105474	90257.7	90464	83040.7	84468.7	69576.3	12488	12014.3	12944.3	9975	9540.5	9584.5
Eukaryotic initiation factor 4A-I OS=Homo sapiens OX=9606 GN=EIF4A1 PE=1 SV=1	5.16	46382.2	29257.3	P60842	32	60.1	0	IF4A1_HUMAN	23453.7	22007.6	22605.6	142523	142225	152753	133625	132490	137893	91929.4	91518.6	89988	21355.2	22512.3	24503.3	13919	14018.5	13108.9	24425.3	25388.3	24196	176405	183998	180659	178392	162922	163663	163217	146291	151362	125665	123851	116072	35041.1	36462.2	30876	34126.1	31961.5	30070	21187.6	19913.6
Heterogeneous nuclear ribonucleoprotein A1 OS=Homo sapiens OX=9606 GN=HNRNPA1 PE=1 SV=5	9.45	38860.8	29038.9	P09651	20	50	0	ROA1_HUMAN	49352.7	53743	53103.7	125670	137177	150794	113993	119996	140628	92037.7	105535	107361	78139	75114.7	90675.3	45017.7	53284	49243.3	62106.3	67640.7	63707	108576	137484	133915	117974	143927	136356	133840	126095	142946	102028	75766.7	107434	35241.7	55660.3	49139.7	44575.7	30864.7	47221.7	20661.7	25189.3
Keratin_ type I cytoskeletal 9 OS=Homo sapiens OX=9606 GN=KRT9 PE=1 SV=3	4.96	62292.5	29030.6	P35527	35	78.01	0	K1C9_HUMAN	187211	180981	188862	82144.7	81528.7	137485	115834	115030	161675	120362	113225	179848	98324	90493.7	150362	287665	274385	329604	122847	130342	201852	102179	158884	168508	157190	229092	244693	125587	197519	218389	131628	172567	211019	211774	237680	252728	292896	361009	295080	354216	350279
Peptidyl-prolyl cis-trans isomerase FKBP4 OS=Homo sapiens OX=9606 GN=FKBP4 PE=1 SV=3	5.19	52089.8	28815.5	Q02790	32	65.8	0	FKBP4_HUMAN	29805.7	29754.3	29256.7	114184	108242	113653	113227	108626	119690	61776.7	57939.3	59827	30757.3	30719	28000	22273.7	20596.7	19889	24641.7	24970	27447.7	148961	172156	179358	142244	178220	182323	138324	147368	184928	100116	103966	102582	42916.7	42192.7	51198	48277.3	42205	54420.3	29400	24765.7
Ubiquitin-60S ribosomal protein L40 OS=Homo sapiens OX=9606 GN=UBA52 PE=1 SV=2	10.5	15013.5	28616	P62987	9	53.13	0	RL40_HUMAN	131473	171702	180703	155446	140068	160994	141398	121036	140684	170185	172146	162799	159086	170568	152743	136067	145616	157134	181721	185217	199950	145335	165972	155482	132218	153582	153417	152766	153326	154381	153922	168850	141379	138385	123918	152649	123095	94695	159975	164685	223049
Nucleophosmin OS=Homo sapiens OX=9606 GN=NPM1 PE=1 SV=2	4.45	32746.2	28576.4	P06748	15	45.58	0	NPM_HUMAN	123774	137105	142222	150769	158474	195774	136267	148719	155346	142809	145200	163437	134123	142845	163338	122470	120796	127460	150003	158216	177146	171819	167261	172858	192828	176003	175727	176130	177226	179330	187890	221883	198121	211549	211443	186199	176369	211341	179521	239175	230239
60S acidic ribosomal protein P2 OS=Homo sapiens OX=9606 GN=RPLP2 PE=1 SV=1	4.18	11665	28272.7	P05387	7	89.57	0	RLA2_HUMAN	64792.3	58646.3	63031.3	43770.3	47451.3	50250	50389	49760.3	51095.7	53937.7	51645	59108	77043.7	76742.7	70429	87706.7	83824.3	93501.7	129039	132656	131981	62633	64824.3	66416	70867	66421.7	70837	73699.3	70076	70127.7	76524.7	78308	75023.7	82083	90631.3	86251	107267	118796	112196	119601	193657
Keratin_ type II cytoskeletal 1 OS=Homo sapiens OX=9606 GN=KRT1 PE=1 SV=6	8.29	66209.9	28192.5	P04264	34	59.47	0	K2C1_HUMAN	231911	218744	235140	137285	137698	151268	152280	140258	175418	156419	149414	180401	155110	152181	170940	320197	312463	352608	178555	169095	181995	160074	144999	145705	289693	227360	222675	208733	180103	182277	224181	208593	184226	321465	315602	260557	360965	391069	274065	271532	277496
Putative nucleoside diphosphate kinase OS=Homo sapiens OX=9606 GN=NME2P1 PE=5 SV=1	8.86	15700.2	27906.2	O60361	8	60.58	0	NDK8_HUMAN	106260	95973.2	105426	47129.9	47362.6	53704.4	27710.8	28366.4	30529.2	39772.1	38743.6	42093.1	59842	57318.5	60289.7	73749.1	68086.5	69971.8	77479.4	91564.4	97682.7				57112.1	65210.6	64886.1							145135	127739	170520	131781	132372	181831	145368	149747
Endoplasmin OS=Homo sapiens OX=9606 GN=HSP90B1 PE=1 SV=1	4.56	92754.2	27018.5	P14625	58	66.13	0	ENPL_HUMAN	171533	174877	184809	201680	197479	215596	191717	193936	212707	208123	199521	224267	191030	198259	212989	167194	161353	177920	217912	206226	230206	195106	174209	184809	197122	164531	165521	192127	168726	175590	200628	201455	179111	175696	175596	164481	184665	171763	186731	207379	188462
Myosin regulatory light chain 12A OS=Homo sapiens OX=9606 GN=MYL12A PE=1 SV=2	4.45	19851.2	26723.9	P19105	10	54.39	0	ML12A_HUMAN	18535	18732.7	19789.7	84307.3	83114.3	93297.3	72715.3	79723	86312	50798.7	58306.3	69721.7	17548	18318.3	20192.3	14354.7	15132.3	15799	20355	19517	20984.7	81004.7	88151	88518.7	77824.7	83594.7	85396.7	79525	78594	76924	60676	59101.7	59892.7	28149.3	28994.3	26056	25529.3	23403.3	24583.7	19896.7	19633
14-3-3 protein theta OS=Homo sapiens OX=9606 GN=YWHAQ PE=1 SV=1	4.48	28049.4	26706.8	P27348	14	48.98	0	1433T_HUMAN	60732	65121	62243.3	127774	130878	132707	127019	132796	137615	122558	138864	144890	83568.3	84931.7	84681.7	38996.7	36086.3	40496	42201.7	45065.3	53568.3	160343	130797	127628	155269	124396	105471	158321	135109	131053	178621	150519	128785	104345	107761	81024.2	67157.1	68847.7	54020.9	47421.3	50138.1
Phosphatidylethanolamine-binding protein 1 OS=Homo sapiens OX=9606 GN=PEBP1 PE=1 SV=3	7.41	21170.9	26569.7	P30086	11	75.94	0	PEBP1_HUMAN	106328	107609	115553	97089.7	92585	101164	93281.7	87482	99796.7	104100	102280	114268	141029	134645	149874	110369	99695.7	116316	91988.3	88466.3	109002	136008	97459.3	95582	129584	94057	91705	145974	111111	110236	155641	145120	119338	213100	225294	166486	223313	215058	164407	87757	80978.3
Malate dehydrogenase_ mitochondrial OS=Homo sapiens OX=9606 GN=MDH2 PE=1 SV=3	8.86	35959.6	25605.6	P40926	19	59.47	0	MDHM_HUMAN	170038	175620	193546	181997	192629	195682	185376	200218	186816	215432	206025	209787	195701	224008	223093	105985	123492	113975	16655	23386.3	18948.3	152866	195384	195460	137021	176071	178900	133936	192105	190164	140722	145833	227238	177272	204183	203247	185741	162820	202707	4135.5	3558
Triosephosphate isomerase OS=Homo sapiens OX=9606 GN=TPI1 PE=1 SV=3	5.56	31076.2	25537.4	P60174	12	47.2	0	TPIS_HUMAN	236828	234435	241769	223396	211638	234480	230997	226819	241756	255617	241253	247377	225407	240628	258176	183012	169780	189493	173732	160910	166170	219819	219080	217537	205020	220211	219729	230447	241897	244829	237923	228620	258968	248209	250999	253741	211214	223465	204302	112453	114216
Small nuclear ribonucleoprotein F OS=Homo sapiens OX=9606 GN=SNRPF PE=1 SV=1	4.43	9782.26	25373.5	P62306	4	46.51	0	RUXF_HUMAN	25876.7	23638.3	21502.3	19871.3	19030.3	30125.7	20702.3	18900.3	27835.7	26479	25143.3	40594.7	27164	23759	36705.3	34966.7	29348	37630.7	31844	30372	42995	38407	35295.7	31570	38518.7	35906.3	35137.3	37318.3	36833	35223.3	48618.3	48715.3	42410.7	55187.3	53744.7	50021.7	61398	62497.3	54830.7	51468	52251.7
Ubiquitin carboxyl-terminal hydrolase isozyme L1 OS=Homo sapiens OX=9606 GN=UCHL1 PE=1 SV=2	5.19	25166.6	25356.9	P09936	10	45.29	0	UCHL1_HUMAN	128477	128125	137299	181249	176123	178268	167859	165060	149649	169565	177237	184366	139576	135279	125394	121272	113902	117352	136565	132993	135017	130274	146202	140822	127695	159475	165368	129419	153522	161139	133977	147847	165140	140141	128010	153668	117490	126579	145231	118622	122209
Nascent polypeptide-associated complex subunit alpha_ muscle-specific form OS=Homo sapiens OX=9606 GN=NACA PE=1 SV=1	10.31	206106	25092.7	E9PAV3	40	24.69	0	NACAM_HUMAN	143371	152978	165460	162273	159099	172422	162444	164409	172111	181205	170409	177659	176851	170822	181443	162696	152333	171859	221107	203729	225919	173134	161597	166055	158083	152016	155083	190541	166494	178398	195980	186089	175709	206260	202953	196475	236368	213224	193970	236638	197569
Purine nucleoside phosphorylase OS=Homo sapiens OX=9606 GN=PNP PE=1 SV=2	6.53	32346.1	25018.6	P00491	16	63.32	0	PNPH_HUMAN	88699.7	86520.3	89817	51130.3	56277.7	52833	51619.3	55840.7	52182	75333.7	83468	73622.7	79810.3	79675.3	75916	113669	105756	111419	119523	114603	119102	62472.7	52940	58770.3	57606	55628.3	58162	63303	57359.7	59307	76977.3	81008.3	70742.7	86610.7	88614	92426	113763	103908	109354	91753.3	66281
Complement component 1 Q subcomponent-binding protein_ mitochondrial OS=Homo sapiens OX=9606 GN=C1QBP PE=1 SV=1	4.55	31761.5	24635.8	Q07021	6	31.21	0	C1QBP_HUMAN	15079.7	37775.7	32603.3	170217	160061	180386	162690	158139	174507	145104	135501	154597	48393.7	48775	52903	25485	37345.7	38142.7	35007.7	41463	40892.7	143843	164828	167374	126168	143335	141438	130446	144879	146239	139129	161563	156903	17069.3	12666.7	42131.7	9756	12301	15486	6695	3664
Protein/nucleic acid deglycase DJ-1 OS=Homo sapiens OX=9606 GN=PARK7 PE=1 SV=2	6.4	20062.2	24522.3	Q99497	15	56.61	0	PARK7_HUMAN	126935	128224	126196	111223	112795	123291	98938	103040	117686	137497	136063	154080	128911	135281	153559	116532	112908	122672	101553	111000	114406	105930	92980.7	88517.3	117734	97273.3	98960.7	112410	92718	99933	131615	130932	117400	155520	152834	143967	156479	164642	129354	82526.3	81760.7
POTE ankyrin domain family member E OS=Homo sapiens OX=9606 GN=POTEE PE=2 SV=3	5.8	122961	24454.6	Q6S8J3	27	25.4	0	POTEE_HUMAN							1534.2	1169.98	1624.29	630.203	673.502	630.612				1458.21	2715.26	1898.03	2429	2995.43	2514.52	2752.73	3486.13	3003.87	2664.53	3715.55	4354.17	2638.66	3196.22	3995.09	1863.25	1752.12	1798.28
Actin_ alpha cardiac muscle 1 OS=Homo sapiens OX=9606 GN=ACTC1 PE=1 SV=1	5.08	42361.2	24313.1	P68032	25	73.21	0	ACTC_HUMAN	154921	156625	173799	232426	202933	257781	207991	192543	232709	199036	175488	203016	154711	153548	180806	116710	102021	122238	132566	127626	149007	74847.3	175253	188135	86909.9	191905	196327	62706.1	175562	177735	82652.6	83329.2	198030	150629	160274	195438	140800	123408	117086	10729.2	12398.6
14-3-3 protein beta/alpha OS=Homo sapiens OX=9606 GN=YWHAB PE=1 SV=3	4.57	28196.5	23832.5	P31946	13	57.32	0	1433B_HUMAN	96937.7	96921	99456.3	120222	111186	130306	122400	120646	144708	126757	136658	160295	105996	109564	143280	48383.7	47501.3	60289.7	47024.3	48022	63086.3	127407	122896	125749	134132	117310	116814	155804	132330	134177	183861	156013	150326	145621	158189	122808	81292	79480.7	75617	32290.2	35087.1
ADP-sugar pyrophosphatase OS=Homo sapiens OX=9606 GN=NUDT5 PE=1 SV=1	4.67	24612.8	23830.4	Q9UKK9	10	43.84	0	NUDT5_HUMAN	94517	107102	109489	71572.3	76420	77655	70937.7	74805.7	84258.7	93086.7	95328.3	104406	112726	118633	120390	125987	119167	128043	147846	148041	156928	69801.7	64095.3	63873	66175.3	62062.7	63528.3	76005.7	69868.7	70348.3	90153.3	90437.7	81039	96510.7	100729	103259	121328	119019	118952	149249	144878
GTP-binding nuclear protein Ran OS=Homo sapiens OX=9606 GN=RAN PE=1 SV=3	7.33	24594.2	23725.9	P62826	12	47.22	0	RAN_HUMAN	163149	170726	174016	208499	200399	216472	207989	204833	211453	215743	209408	214024	178551	184116	178895	75869.7	69645	65050.3	43634.3	43421.3	39261.7	199720	228457	240157	186943	221638	206957	194745	218589	215783	233189	208277	233888	245119	211144	224053	182184	169064	183051	35725.3	29562.7
Elongation factor 1-alpha 1 OS=Homo sapiens OX=9606 GN=EEF1A1 PE=1 SV=1	9.49	50483.1	23723.3	P68104	21	41.99	0	EF1A1_HUMAN	150042	149710	150737	356546	262335	321054	280242	257450	336696	279749	271133	293841	134907	140427	153454	103108	94967.5	102955	119937	126932	137072	355228	425298	358354	424220	380143	327621	372614	380059	327468	375084	400822	362950	213039	219896	208632	151662	165119	172693	108766	103055
Phosphoglycerate kinase 1 OS=Homo sapiens OX=9606 GN=PGK1 PE=1 SV=3	8.16	45014	23630.9	P00558	23	59.47	0	PGK1_HUMAN	50042.7	55377	49305	176306	176627	192956	171512	169347	186306	184198	181123	194051	46805.5	44913.5	38260.8	31559.6	31956.9	29168.2	37935.3	41843.6	39798.2	183783	192205	226793	163879	203308	196257	196086	222282	222426	186722	195898	224019	65730	68232.8	87697.5	44931	42693.7	40069	20799.7	20604.5
Synapse-associated protein 1 OS=Homo sapiens OX=9606 GN=SYAP1 PE=1 SV=1	4.25	39990.5	23381.6	Q96A49	25	56.25	0	SYAP1_HUMAN	20337	19492.3	18335	26501.7	23949	28231	30098	30995.3	35976	26309.7	26200.3	31268.7	22262.7	21439.7	22035.3	15511	14257	14067	15048.7	15709.3	15544.3	78573	73414.3	72337	73302.3	60171	55994.3	74919.7	66431.3	61548	86503.3	87915	67352.3	67735	81010	54408	53016	47870.3	42115.3	48526.7	34194.7
Protein disulfide-isomerase OS=Homo sapiens OX=9606 GN=P4HB PE=1 SV=3	4.57	57515.6	23299	P07237	40	71.06	0	PDIA1_HUMAN	183939	165420	170975	154615	151819	174525	155681	154341	165284	176117	170988	201179	182271	197795	217780	158916	153807	168932	193827	192073	218140	146211	154212	149978	169187	139286	145495	173891	159832	163702	199542	197056	185263	227893	217869	204259	223964	223185	200348	156020	221186
14-3-3 protein gamma OS=Homo sapiens OX=9606 GN=YWHAG PE=1 SV=2	4.61	28473.7	23296.8	P61981	13	51.82	0	1433G_HUMAN	95366.8	81271	89419.4	76477	128823	78910.3	72446.1	129251	131396	83896	93870.7	139283	103133	104814	167900	67779.5	62485.5	73815.7	53221.9	57674.3	68309.6	77815.7	73105.4	69453	104368	62538.1	56865.9	79705	80621.3	65803.3	125697	75528	120145	169363	147217	141362	165725	138129	162390	38038.8	40932.7
Serine-threonine kinase receptor-associated protein OS=Homo sapiens OX=9606 GN=STRAP PE=1 SV=1	4.81	38780.5	23034	Q9Y3F4	18	51.71	0	STRAP_HUMAN	42315.7	47715	48146.7	69401.3	69781	82864	59599	64488.3	71351	67230.3	62589.3	71840.7	62412.7	58405.3	70910.7	27874	27145.3	30099.3	20105.7	18649.3	22893	84023.7	78483.7	74090	84723	76882.3	74279	62920	66427	62176.7	72308.7	66115	75900.3	83583.7	78578	70197.3	58966.7	54704	49573	14684.3	15127.3
Prothymosin alpha OS=Homo sapiens OX=9606 GN=PTMA PE=1 SV=2	3.45	12203	22770.5	P06454	7	40.54	0	PTMA_HUMAN	187470	177500	182793	156893	180231	248741	155125	198446	251981	162872	192052	257061	221423	205786	265250	170024	118781	202790	180468	181472	229664	168258	240565	239581	198354	257431	259509	208009	272619	290631	255253	230522	297545	258725	323384	331493	369224	305241	310372	439689	433415
Aspartate aminotransferase_ cytoplasmic OS=Homo sapiens OX=9606 GN=GOT1 PE=1 SV=3	6.6	46475.7	22746.5	P17174	26	65.38	0	AATC_HUMAN	74804	77491	78492.3	47439.7	45592	48237.3	48082.3	47639.3	47737	65093.7	61670.7	60960.3	74095.7	73830.3	75208.3	95953.7	93238.3	87932	98540	107040	102402	54064.7	55841.3	55879	53742.3	53581.3	52942.3	59908.3	60679	58902.7	75259.3	71904	70607.7	82390.3	82490.7	80946	91704	91006	107590	110247	107829
T-complex protein 1 subunit theta OS=Homo sapiens OX=9606 GN=CCT8 PE=1 SV=4	5.28	60191	22729.5	P50990	39	66.06	0	TCPQ_HUMAN	111684	108729	113857	134868	139333	136238	133772	136146	134940	146728	142429	145391	113752	112129	114574	64085	59588.7	54143.3	42856.7	41978.7	43136.3	113108	132829	130346	123003	131702	135138	113430	137215	138300	143466	144183	145999	125516	133927	127185	110354	101570	107325	27018.3	26427.7
Alpha-actinin-4 OS=Homo sapiens OX=9606 GN=ACTN4 PE=1 SV=2	5.13	105310	22347.5	O43707	58	62.79	0	ACTN4_HUMAN	127085	138079	139437	102077	106880	109528	100064	109038	115494	134128	137139	143763	135631	138205	145234	84666	81068	74763.7	26720.3	26125.3	26395.7	115550	102533	97994.3	110858	102770	96506.3	131221	110566	104454	160913	155411	130260	176657	168089	142472	185515	162932	142761	14220.3	12873.3
Single-stranded DNA-binding protein_ mitochondrial OS=Homo sapiens OX=9606 GN=SSBP1 PE=1 SV=1	10.04	17259.7	22183.8	Q04837	9	52.03	0	SSBP_HUMAN	48743.3	47217.3	45762.3	17512.3	17994.3	20093.3	16774.3	18309.3	19305.7	26533.7	29154.3	29644	57081.3	57979	61586.3	83708.7	77461	81793.3	103873	113410	120256	15361.3	12907.3	13114	12522.7	10357.7	9492.33	21357	16113.7	16526	21478.7	21554.3	17253	55532	63138.3	63578	64161.7	58094.3	42974.3	77951.7	77561
Annexin A5 OS=Homo sapiens OX=9606 GN=ANXA5 PE=1 SV=2	4.73	35993.9	22150.8	P08758	20	71.56	0	ANXA5_HUMAN	27853	25067.3	25029.3	97625.7	95209.3	94577.3	98892.3	95300.3	104888	59955	52828.7	55485.3	20056	20385	22314.7	18905.3	17095	16600.3	21852.7	21979	22262.3	71205	81053.3	79093.7	72495.7	77505.7	81140.3	73891	77633.3	77838	43379.7	45283	46967	19400.3	20232.7	19166.3	19909.3	20564.7	21666.3	13707	12711
Protein disulfide-isomerase A3 OS=Homo sapiens OX=9606 GN=PDIA3 PE=1 SV=4	5.96	57181.6	21858.7	P30101	34	65.54	0	PDIA3_HUMAN	81391.3	87589.7	84334.7	114054	115012	122322	112433	105479	112485	92273.7	89007.7	98369.7	88977	87280.7	94516.3	90261	85034	92785.3	99014.7	104303	113054	114729	127231	128251	119127	115263	115321	104420	104649	105626	88257.7	90487	87738.7	96953	90820.3	76395.7	102676	97726.7	96832.3	111226	100493
Histone H2A type 1-H OS=Homo sapiens OX=9606 GN=HIST1H2AH PE=1 SV=3	11.51	13906.3	21652.3	Q96KK5	3	27.34	0	H2A1H_HUMAN	70168.2	54228.7	50261.6	45703.4	48596.5	49533.6	26258.8	27499.6	26882.9	31458.3	29924.6	28934.1	4102.88	4108.77	4507.29	24846.1	19018.1	18592.2	30047.1	34209.3	30961.9	41955.7	52117.1	54553	38694.8	43142.2	44718	53317.7	50023.8	51262.7	45167	45901.5	45193.1							28359.9	26813.6
Endoplasmic reticulum chaperone BiP OS=Homo sapiens OX=9606 GN=HSPA5 PE=1 SV=2	4.88	72447.1	21583	P11021	36	57.19	0	BIP_HUMAN	133249	126704	134291	127948	130073	147894	126613	128097	143846	141380	136515	153315	137771	144897	148709	129442	122330	133825	151944	147699	161685	165384	142196	143860	157537	141524	139819	166894	149411	149119	183456	164818	161373	193755	192691	153799	200757	197332	164653	190600	181758
Heterogeneous nuclear ribonucleoprotein K OS=Homo sapiens OX=9606 GN=HNRNPK PE=1 SV=1	5.22	51261.5	21489	P61978	23	57.45	0	HNRPK_HUMAN	83298.3	97386.3	93619.3	155170	160689	158861	163512	153361	151870	126018	116849	111429	113732	110687	100738	93061	83303.3	91647.3	105316	102421	107062	158779	140698	136351	143430	130925	121970	119816	122410	117624	97538.7	108059	81992.3	52045	49656.7	39032	47123	42878	38077.7	26323.7	23119
Glucose-6-phosphate isomerase OS=Homo sapiens OX=9606 GN=GPI PE=1 SV=4	8.49	63375.4	21460.2	P06744	32	58.42	0	G6PI_HUMAN	155827	154688	165501	228170	223821	232900	260205	236365	250035	258243	237806	261917	180226	177023	187180	88280.7	85459.7	99759.7	31589.3	30420.7	32983	222972	213170	226036	239918	211811	221044	213315	217941	230892	273425	257896	269227	209697	212103	208461	103195	91139.3	74293.7	39721.7	36434.7
Calreticulin OS=Homo sapiens OX=9606 GN=CALR PE=1 SV=1	4.09	48312.7	21162.2	P27797	33	53.72	0	CALR_HUMAN	236595	244153	231893	212623	268336	257809	240036	241877	288797	193388	237480	274639	262315	243534	235839	164603	189723	200565	294242	221665	255948	176327	253356	240943	183469	262163	249144	158943	227019	217851	170203	189785	235516	196669	205561	256323	185304	199367	250271	310673	225335
Tubulin alpha-3E chain OS=Homo sapiens OX=9606 GN=TUBA3E PE=1 SV=2	4.83	50600	20995.4	Q6PEY2	12	39.33	0	TBA3E_HUMAN	23685.8	24645	26168.4	6728.13	6823.4	7490.27	11002.8	11416.1	11305.5													6230.85	7561.25	7149.9	16756.8	14573	15377.2	10139.6	11964.8	12345.2	12685.9	18025.5	17725	7685.81	9353.08	8636.94
ADP-ribosylation factor 1 OS=Homo sapiens OX=9606 GN=ARF1 PE=1 SV=2	6.41	20753.8	20916	P84077	15	79.56	0	ARF1_HUMAN	60912.3	63282.7	70460	73974.1	76152.8	73237.9	87526.7	90016.5	80158.8	92224.4	87919.7	94093	68913.9	65745.1	59383.7	40227.7	36089.4	33776.5	27721	26558.3	24966.3	96730	90633.2	95938.8	97598.3	100973	93188.7	101165	85170.7	83470.8	112746	112613	99260.7	108475	103263	85553.5	102804	97846	86153.1	30218.3	26409
Stress-70 protein_ mitochondrial OS=Homo sapiens OX=9606 GN=HSPA9 PE=1 SV=2	5.8	73965.8	20914.5	P38646	45	57	0	GRP75_HUMAN	23387.7	43716	22988.3	134618	133405	136214	115623	117422	127975	114423	105233	115236	48825	44861.3	51701.7	32682	9876	29845.3	10712.7	31685.3	32286.7	149440	136866	136802	148378	134045	129613	148622	132130	130696	171246	163094	144550	78012.3	85225	62861.7	31315.7	53568	55917	29934.7	29818.7
10 kDa heat shock protein_ mitochondrial OS=Homo sapiens OX=9606 GN=HSPE1 PE=1 SV=2	9.55	10931.7	20827.3	P61604	11	66.67	0	CH10_HUMAN	131624	133568	135715	69114.7	73974	73053.7	71591.7	76444.3	67627	98270.7	99567.7	93399.7	125211	124678	119186	111087	118710	108496	124075	135265	133758	65766	47948	57762.3	39300.3	41599.7	43749.3	52268.3	58330	57603.7	59847	53690.7	64916	124214	121489	121170	140158	143069	147777	162660	150859
Protein S100-A11 OS=Homo sapiens OX=9606 GN=S100A11 PE=1 SV=2	7.03	11854.5	20747	P31949	7	56.19	0	S10AB_HUMAN	84446	86663	90850	77767.7	73830.3	74540.3	75284.7	81443.7	85549	87825.3	89993	98600	100184	97737.3	107231	76782.7	72878.7	99419.5	66874.7	68266.7	77675	80219.3	67303	68865.3	43321	62217.7	81874.5	58867.3	73685.3	81731.3	70457.7	67312.3	83811.7	84155.3	82202.3	103468	70238.7	84900.7	102682	56926	59637.3
Rho GDP-dissociation inhibitor 1 OS=Homo sapiens OX=9606 GN=ARHGDIA PE=1 SV=3	4.82	23264.2	20361.7	P52565	15	48.53	0	GDIR1_HUMAN	70468.3	72543.3	72739	147496	140071	153384	139334	135369	154816	138756	132226	155757	76476.3	74524	78741	40619	40186.3	41112	41556	42035	46476.3	143826	132445	139095	124466	126756	128707	138454	136913	138281	136713	143364	140538	110825	111608	98004	75883.7	73976	47548.7	20782.7	21427.3
Peptidyl-prolyl cis-trans isomerase A OS=Homo sapiens OX=9606 GN=PPIA PE=1 SV=2	7.85	18240.6	20351.2	P62937	10	53.33	0	PPIA_HUMAN	172886	164275	182862	251708	250774	260550	213562	252390	266824	196819	228554	242134	150689	174600	183378	137398	122329	133337	142340	159224	160253	207700	248823	248817	208388	243731	252246	186355	252415	252406	222033	249829	246208	142352	145241	187170	133197	126363	164574	116250	97545.3
Carbonyl reductase [NADPH] 1 OS=Homo sapiens OX=9606 GN=CBR1 PE=1 SV=3	8.42	30660.1	20289.3	P16152	15	63.9	0	CBR1_HUMAN	7880.42	11797.6	11952.7	40631	42626.9	50842	40213.3	43947.2	48067.2	51014.7	45601.3	50203	11236.9	10356.9	10869.3	3030.77	3246.52	4212.93	3413.21	4954.33	5679	51242.5	48687.3	48702.3	59269.2	52166.9	52575.1	58563.8	54851	54574.5	65368.5	66076.6	60124.8	29142.5	31933.6	30636.1	8378.27	7648.89	7757.53	6444.5	9537
Proteasome subunit beta type-5 OS=Homo sapiens OX=9606 GN=PSMB5 PE=1 SV=3	6.54	28651.4	20121.5	P28074	15	52.09	0	PSB5_HUMAN	73705.3	78724.3	78442.7	43264.7	44311	54033.3	41796.3	46051	51933.7	66502.3	66028.3	73008.7	59737.7	64451	74086	93836.3	89753.7	95124	98684	103637	116106	62680	69266.7	67944	57422.3	62100.7	61629.3	87340.3	74554	74503.7	106324	102688	93726.7	135311	116254	101490	149290	142459	129422	190712	177066
Transitional endoplasmic reticulum ATPase OS=Homo sapiens OX=9606 GN=VCP PE=1 SV=4	4.96	90006.3	19794.2	P55072	44	56.45	0	TERA_HUMAN	182431	179891	185475	142447	135101	158445	145564	137832	158947	174036	153279	183275	193694	192005	204255	182075	165334	189713	212279	195192	220287	121787	125500	138944	135922	139961	143471	148922	151727	152916	176150	175434	179795	214747	228405	195148	239749	236536	230536	191698	159783
Proliferating cell nuclear antigen OS=Homo sapiens OX=9606 GN=PCNA PE=1 SV=1	4.38	29111	19583	P12004	14	54.79	0	PCNA_HUMAN	106295	99442.7	107752	104537	111964	119729	112376	109114	120342	122369	118437	133551	105773	101932	122406	59365	55267	60554.3	43181.7	39621.7	51160	112017	139359	144669	104696	130264	142438	126369	141649	151327	127256	151141	159986	99655.7	149420	145328	123272	116460	129396	32526	26603
Histidine triad nucleotide-binding protein 1 OS=Homo sapiens OX=9606 GN=HINT1 PE=1 SV=2	6.52	13916	19509.7	P49773	6	65.87	0	HINT1_HUMAN	23397.5	29240.5	20495.3	22087	24485.3	24138	26609.5	21830.7	22789.7	30789	28001	23276.3	43265	33088.7	28588.7	27920.5	27082	16595.7	22890.5	21219	37255	37377.7	44873	38751.3	26287.3	36904.5	37066.5	71570	38302.7	38550	40276	42056.3	31647.3	72373	49578.7	61945	33840.3	33374	53481.5	39251.5	46386
Protein SET OS=Homo sapiens OX=9606 GN=SET PE=1 SV=3	4.02	33488.9	19383.3	Q01105	11	39.31	0	SET_HUMAN	237766	248779	264084	206759	204716	228473	218137	207423	240524	235193	234731	257475	239010	263520	270178	185110	193928	217414	202851	220647	233203	172254	191478	187511	173446	199522	206818	210042	205895	214832	233661	235906	236451	280042	266137	281774	274417	265397	263531	217904	218720
Peroxiredoxin-4 OS=Homo sapiens OX=9606 GN=PRDX4 PE=1 SV=1	5.87	30768	19298.8	Q13162	10	38.75	0	PRDX4_HUMAN	132365	131602	145579	117493	117287	118668	111647	114795	118068	129879	127439	133149	133337	133772	145040	150536	143596	158862	176046	160636	184470	120346	116416	120016	112694	111886	111009	123194	117074	119266	137759	141145	148515	183295	183825	166452	192848	190624	184760	204784	184188
Enoyl-CoA hydratase_ mitochondrial OS=Homo sapiens OX=9606 GN=ECHS1 PE=1 SV=4	8.07	31843.7	19249.6	P30084	11	34.48	0	ECHM_HUMAN	12038	11869	8956	60191.3	62400.7	64164.3	55186	56335.3	61213	73555	69362.3	76711.7	11992	11971	9370	4052.5	4524.5	6771	4968	5836	5543.5	76407.3	58898.3	57410.7	79740.3	64213.3	61769.3	88945	71537.7	66887	109824	104872	88274.3	37714.3	36716	24023.3	18825.3	18696.7	17222	45639	45900
T-complex protein 1 subunit alpha OS=Homo sapiens OX=9606 GN=TCP1 PE=1 SV=1	5.73	60856.9	19164.1	P17987	23	48.2	0	TCPA_HUMAN	81980.7	82416	81442.3	105039	99830	111031	101566	99872	118404	110672	119076	130592	68579	70584.3	79293.3	92909.3	88859.3	94427.7	30864	27921	29569.3	108679	112687	119281	114046	107465	108406	130206	112709	121010	141236	135961	129894	116016	116811	103173	62767	58374.7	65953.3	23502.3	19289
Rab GDP dissociation inhibitor beta OS=Homo sapiens OX=9606 GN=GDI2 PE=1 SV=2	6.08	51119.6	18974.6	P50395	29	60	0	GDIB_HUMAN	95538	99439.3	98894.9	106805	100709	102983	115123	113249	116366	142732	130380	135140	104318	99394	96704.7	13529.3	13448	12972.3	16909.1	15791.3	14990.7	102728	120710	117173	99129.3	116070	118889	106737	133394	132822	119089	122747	139920	96972.7	85628	123880	27495.7	29450.4	27949.1	10960.7	9771.67
Eukaryotic translation initiation factor 5A-1 OS=Homo sapiens OX=9606 GN=EIF5A PE=1 SV=2	4.9	17060.4	18932.2	P63241	7	41.56	0	IF5A1_HUMAN	113257	131689	132845	150403	155753	129552	161936	169226	110245	144465	143734	121361	104061	133632	112048	115794	118528	99027.3	129760	148437	114965	100897	147522	145810	122600	155108	147759	133577	142936	137198	103023	105468	122819	96592.7	102729	122995	110588	124280	110312	112846	105136
Cofilin-2 OS=Homo sapiens OX=9606 GN=CFL2 PE=1 SV=1	8.16	18850.7	18549.5	Q9Y281	12	62.65	0	COF2_HUMAN	37503.9	37240.1	37250.6	54654.3	51761.4	55711.1	52278.8	54449.1	53931.3	63099.7	59505.7	58119.5	50808.1	48956.2	44642.1	26104.3	24712.6	24386.3	22968.3	23316.8	24086.9	47198	56357.3	50659.1	34447.4	39734	35408	45478.3	50238.9	47019.4	43719.7	43990.7	48132.1	55558.6	49828.9	53078.4	35491.9	31604.2	35427.6	17668.7	15924
T-complex protein 1 subunit eta OS=Homo sapiens OX=9606 GN=CCT7 PE=1 SV=2	7.53	59880	18494	Q99832	26	50.46	0	TCPH_HUMAN	73435.3	91688.3	93690.7	113324	113297	119018	106786	110550	110575	137709	131145	138820	80563.3	76398	81866.7	38578.7	38788	39087	24070.7	23683	24071.7	120517	127056	131747	112597	127360	131661	115445	128748	135691	124131	131218	146362	102196	115066	112130	94400.7	91718	90656.3	14776	14213.3
Elongation factor 1-beta OS=Homo sapiens OX=9606 GN=EEF1B2 PE=1 SV=3	4.3	24934.8	18360.9	P24534	11	51.11	0	EF1B_HUMAN	65526.3	84188.7	87921.3	160643	163958	162780	162624	159666	167310	115936	109074	119354	94203.3	89222.7	102615	99673.7	95651.3	110848	132371	134482	149329	131123	176048	165797	144118	174296	168713	129578	189713	178995	120399	129427	151578	100609	94883	103013	112305	100272	89938.3	124055	100747
Tubulin beta-3 chain OS=Homo sapiens OX=9606 GN=TUBB3 PE=1 SV=2	4.64	50889	18325.5	Q13509	16	36.22	0	TBB3_HUMAN	4085.01	6065.03	5316.61	4860.74	5002.87	6700.15	9613.3	9178.04	13484	5689.33	5333.93	6375.41	5459.81	6578.59	8807.58	5948.14	5169.16	7120.59	3489.1	3503.49	4754.28	4577.12	5470.37	6918.06	18436.5	24484	23435.1	14156.1	17447.8	17547.6	5631.95	6465.14	6350.85	3307.05	3516.84	7260.59	1897.58	1474.09	1281.02
Proteasome subunit beta type-3 OS=Homo sapiens OX=9606 GN=PSMB3 PE=1 SV=2	6.16	23234.1	18201.5	P49720	9	56.1	0	PSB3_HUMAN	32023.5	42354.7	39532	37435.7	37327.7	37779.7	35079.3	36869.3	35794.7	46078.7	47394	51101.7	53617.3	55747.7	51955.7	49745.3	57766	56961.3	64327.3	76592	64190.7	37658	40327.7	35546	33796	31793.3	29550.3	41088.7	35711.7	34863.3	47018	45325.3	43999.7	16207	24558	33091.7	18423.7	26293.5	12870	22286	23826
Ornithine aminotransferase_ mitochondrial OS=Homo sapiens OX=9606 GN=OAT PE=1 SV=1	6.65	48877.1	18018.7	P04181	27	53.53	0	OAT_HUMAN	73299.7	70787.7	68964	70015.7	72149.3	76392.3	70517.3	72994	71290.3	84612.3	80281.3	73894.3	63816	56230.7	59755.3	27258.7	24131.7	24901.7	12125.7	10980.3	12148.3	74349	89291.3	88668	75186	82940.7	81348.7	85929.7	91232	93108.7	106282	92315.7	109233	96387	88813.3	112864	75940	70445.7	76596	12886.7	12212
Peptidyl-prolyl cis-trans isomerase FKBP1A OS=Homo sapiens OX=9606 GN=FKBP1A PE=1 SV=2	8.61	12007.8	17918.6	P62942	3	25.93	0	FKB1A_HUMAN	7224	11788.5	11412	15083	14632	16306.5	12875	13410	15476.5	22030.3	14011	18474.5	12284	12019.5	14916	14798	12601	15450.5	15535	13567	18104.5	11382.5	13673	9399	10858.5	7385	9733	17468.5	11778.5	16693	18565.5	12894	12305.5	41223	23798.5	28477	29924.5	25881.5	28203	22082	18061.5
3-hydroxyacyl-CoA dehydrogenase type-2 OS=Homo sapiens OX=9606 GN=HSD17B10 PE=1 SV=3	7.83	27151.2	17811	Q99714	12	63.98	0	HCD2_HUMAN	11675.3	10491.7	8945.67	27077.3	31239.7	24161.7	25278.3	29249	24223	33321	39080.7	29798.7	12243.7	11792.7	13721.3	21006	19498	28450	21615	22779	31588	25257	26737.3	29009	25368	24707.3	25852	29615	28434.7	30511	43957	42169	38569	22396.7	22466	22303		3773	3827
Superoxide dismutase [Cu-Zn] OS=Homo sapiens OX=9606 GN=SOD1 PE=1 SV=2	5.7	16163.9	17802.3	P00441	7	66.23	0	SODC_HUMAN	188304	186602	211853	157803	164503	182731	156772	170984	167724	189796	200744	190611	186878	206567	200808	166123	170779	165495	195041	206032	212438	90082.3	108534	110478	105155	144181	147289	85423	133736	139541	141358	120550	148398	161022	176509	208520	196185	211349	220503	226583	238504
Keratin_ type I cytoskeletal 10 OS=Homo sapiens OX=9606 GN=KRT10 PE=1 SV=6	4.96	59055.3	17628.3	P13645	27	54.97	0	K1C10_HUMAN	174927	174431	185491	117497	126905	135800	104316	111312	125122	126979	127342	135689	139919	145026	143263	175053	192718	205376	151047	153655	162648	91893.3	102195	100665	131310	139255	138630	115826	130950	132190	112428	96608.3	126348	194204	222616	215689	209414	235421	218337	161508	158686
Thioredoxin-dependent peroxide reductase_ mitochondrial OS=Homo sapiens OX=9606 GN=PRDX3 PE=1 SV=3	7.7	28034.8	17538	P30048	8	30.86	0	PRDX3_HUMAN	181810	177400	177926	122956	122537	127845	131474	125560	133013	150442	144944	147897	169876	172960	199624	159202	143050	150426	139037	149990	141350	79372.3	103833	109563	71740	107653	105324	85160	119914	118299	105745	111187	140866	167440	136855	195417	150858	184000	187410	85070	93051.3
Vimentin OS=Homo sapiens OX=9606 GN=VIM PE=1 SV=4	4.86	53708.8	17461.1	P08670	35	77.9	0	VIME_HUMAN	139723	137876	149289	53109.3	55758.3	57436.3	76107.3	78575	84386	145000	147076	169706	143669	144200	153420	125493	120648	129572	147696	149593	156828	34943.3	27282	28343	36211.7	28439.3	28976	50554	39693	38901.7	194317	124370	107809	160656	125215	106009	120055	110359	100359	77460.7	72267.3
Lupus La protein OS=Homo sapiens OX=9606 GN=SSB PE=1 SV=2	6.78	47008.2	17336.5	P05455	36	63.97	0	LA_HUMAN	129362	128124	130764	144257	142291	147844	145312	150210	145249	157926	157276	151499	162861	166061	131881	75551.7	78373	33978	27316.7	95488.7	72690	84759	131156	136338	84671.3	116420	123105	126911	115338	129334	93956.7	85861.7	112839	114294	74244.3	76800	39167.7	44906.3	41573.7	14030.7	14706.7
Proteasome subunit alpha type-7 OS=Homo sapiens OX=9606 GN=PSMA7 PE=1 SV=1	8.74	28058	17253.9	O14818	18	64.92	0	PSA7_HUMAN	92059.7	98098.7	104864	57002.8	63141.1	73423	61419.9	66030.8	67953	73976.4	72681.4	83681	88705.8	94746	93909	96570.6	94356.9	102102	114627	116941	124974	78416.8	74944.7	73730.5	84292.9	72401	70062.5	94930.6	77443	81988.6	109663	108969	98760	105343	105632	106202	119480	113527	129378	132411	137494
Ras-related protein Rab-1A OS=Homo sapiens OX=9606 GN=RAB1A PE=1 SV=3	5.86	22905.9	17164.9	P62820	11	60.49	0	RAB1A_HUMAN	7980.47	7945.9	7736.66	16691	15983.8	18039.9	18391.3	17714.1	18832.7	18526.5	15795.8	16583.1	9583.9	9239.86	7724.79	4269	4766.67	3907.59	2099.56	2714.17	3282.18	13706.2	14773.4	15528.1	19642.2	21082.8	22321.2	19191.7	18457.4	20558.8	14848.4	14637.1	14360.6	5045.76	5233.94	4815.54	7525.7	7863.56	8557.46	3136	2654.25
Heat shock 70 kDa protein 1-like OS=Homo sapiens OX=9606 GN=HSPA1L PE=1 SV=2	5.66	70774.3	17087.1	P34931	21	35.41	0	HS71L_HUMAN	6736.53	6391.27	6997.71	6223.98	7775.74	9439.11	15272.6	12233.2	17502.2	7653.12	7647.81	9133.25	7679.72	8165.32	11930.6	23837.4	24606.8	32849.2	17035.5	21542.2	30453.2	12727.2	14897	16758.8	12782.9	15590.9	18366.5	15039	17189.9	21998	20964.2	21728.6	25498	17576.5	16770.8	19559	12359.8	11661.3	12309.3	16054.9	14581
Parathymosin OS=Homo sapiens OX=9606 GN=PTMS PE=1 SV=2	3.93	11529.9	17068.7	P20962	4	25.49	0	PTMS_HUMAN	84545	81621	87848	65321.7	63585.3	38875.3	71504.3	66420.7	63133.5	77872.3	80074.7	73204	99585.7	95585.3	173206	90262	82593.3	146303	104147	107485	180971	34882.7	49240.5	31896.3	45561.5	29683.7	27418	36030	51067.5	49134	54039	48382.5	49523	79722.5	74630	64004.5	56458.5	135287	147192	191907	122804
Eukaryotic initiation factor 4A-II OS=Homo sapiens OX=9606 GN=EIF4A2 PE=1 SV=2	5.17	46630.5	17048.3	Q14240	24	46.44	0	IF4A2_HUMAN	13207.8	12849.4	13486.1	12180.9	13065.6	12608.6	11157.6	11530.5	11392.5	13424.1	13556.3	13179.2	7977.49	8641.41	9191.35	5459.93	5257.36	4517.33				15117.6	15214.5	15731.3	16140.4	16186.8	16017.3	21706.3	22031.3	20681.6	17863.5	18256.7	18936.6	16761.4	15431.4	14688.8	8602.4	8312.83	8094.35	4269.65	4816.7
Heterogeneous nuclear ribonucleoproteins A2/B1 OS=Homo sapiens OX=9606 GN=HNRNPA2B1 PE=1 SV=2	9.27	37486.8	16948.9	P22626	17	60.62	0	ROA2_HUMAN	40174	44260.3	39619.7	103095	99846	104490	79231	78009.7	86594	60306	58200.7	62132.7	58187.3	56007	58274.7	43806.3	39763.7	38770.7	49634.3	42001	49098	89964	105169	107388	84016.3	99122	97353.3	69198	82596.3	82797	47813.3	51707.3	55931	28384.3	26575.3	31968	34571.3	39445	34179.3	26215	20367.3
Stathmin OS=Homo sapiens OX=9606 GN=STMN1 PE=1 SV=3	5.67	17302.5	16795	P16949	15	65.1	0	STMN1_HUMAN	49528.3	57481.7	55582.3	59189.7	65546.3	63392.3	56623.7	60481.7	57656.3	75300	70488	63074.3	98243	97261.7	84818.3	74305.3	70472	61874	78360	101201	86702.3	60506.3	64432.3	63291.3	56413.3	57332.7	58124.3	68624.3	72818.7	69808.7	57370.3	55602.3	61098	74742	77236.3	76102.7	58926.3	56163	55143.7	70401.3	91718.3
Serine/arginine-rich splicing factor 2 OS=Homo sapiens OX=9606 GN=SRSF2 PE=1 SV=4	12.34	25476.4	16786.8	Q01130	14	43.89	0	SRSF2_HUMAN	39696.7	39303.3	41677.7	44307.5	40630	40461.5	42829.5	45583.5	44457.4	42690.5	42714.5	45884.2	32092.5	30172.6	33509.2	39491.7	42694.1	35336.6	59896.5	60896.4	59556.5	37122	36180.1	36060	36167.3	36742.6	35104	39850.2	41947.2	39021.3	41541	37053.7	40068.7	33226.5	33605.5	31104	34635.1	28975.9	30743.8	25432.7	21903
Heat shock-related 70 kDa protein 2 OS=Homo sapiens OX=9606 GN=HSPA2 PE=1 SV=1	5.42	70306.2	16565.6	P54652	33	54.3	0	HSP72_HUMAN	17015.3	15424.3	16892.5	12987.3	13106.1	13963.9	10254.3	9825.82	10462.2	9432.7	9076.45	9855.74	12866.4	12392.8	14162.8	31086.9	28765.3	52076	15860.9	15466.4	18527.4	22823.6	20975.2	21041.5	19825.4	22064	21848.8	22412.3	21941	22030	22935.2	17519.1	20762	16394.7	15336.4	16321.8	13473.9	11325.2	11317.1	11218.6	10829.5
40S ribosomal protein S24 OS=Homo sapiens OX=9606 GN=RPS24 PE=1 SV=1	11.47	15423.2	16505.1	P62847	6	39.1	0	RS24_HUMAN		8391	6528	19886.7	18557	24611.7	18029.7	14979.3	22553.7	13555.7	12999	19817.7	7347.33	9388.67	16824.7	12158	10653.7	16959.7	7366.33	14053.3	23552.7	20624	22645	22363.7	19295	28619.5	27775	25237	24837	26409.5	32829.5	35413.5	32067.5	14454	14189	15358.5	18305	17343	21366	10596	8544
Jupiter microtubule associated homolog 1 OS=Homo sapiens OX=9606 GN=JPT1 PE=1 SV=3	5.31	16014.5	16494.3	Q9UK76	11	83.77	0	JUPI1_HUMAN	29583.3	30450.7	29743.3	21136	21330.7	24773	17939	17219.7	20044	30007	26562	34512	32484.3	32416	36674.3	38509	34778.3	40535.3	42394.3	40207.3	45244.3	83430.7	66055	66561.7	55989.3	45865	46725.7	87686.3	68401.3	68420	86007.3	85221	65193.3	113207	88694.7	84054.7	121324	126024	84691	105104	97195
Heterogeneous nuclear ribonucleoprotein H OS=Homo sapiens OX=9606 GN=HNRNPH1 PE=1 SV=4	5.88	49514.7	16392.7	P31943	18	51.22	0	HNRH1_HUMAN	14287.5	15181.5	14894.7	72870.3	68102.7	78997.1	44643.8	41876.4	48924.3	30279.8	29447.3	33330.4	16996.1	16054.8	18778.2	13325.5	12114.3	11366.4	14978.1	16220.1	14085.8	76486.6	73332	75140.1	75420.6	65004.6	64678.6	50328.2	41704.8	41300.8	30427.6	29084	25214.9	6469.58	4973.06	6700.63	5772.6	8516.41	5450.71
T-complex protein 1 subunit gamma OS=Homo sapiens OX=9606 GN=CCT3 PE=1 SV=4	6.09	61104.3	16357.4	P49368	34	51.56	0	TCPG_HUMAN	68737	82179.7	86301	110800	116393	116264	116924	122122	128024	140699	137666	143679	92053	91362	103061	22065	20990	20841.3	19023	20920	18359.7	97206.3	113032	109538	87570.7	112516	106768	111289	121096	119997	115030	107753	136602	77167.7	78669.7	101042	36325.7	42673.3	40975	11411	12329.3
Heat shock 70 kDa protein 6 OS=Homo sapiens OX=9606 GN=HSPA6 PE=1 SV=2	5.75	71484.5	16323.3	P17066	19	28.62	0	HSP76_HUMAN	7766.55	7955.29	8636.27	7360.28	8054.53	8300.87	9859.03	9267.39	9991.29	8219.7	7928.07	8012.02	9398.51	9691.67	10363.6	10053.2	9951.34	9845.91	19039.5	18430.2	19772.9	7907.33	10103.9	9913.52	5230.67	7308.15	7228.64	7529.91	9576.31	9487.59	7850.09	6962.69	8323.23	13140.7	12310.7	15458.7	14067.1	13172.2	15290.3	18318.6	17021.4
POTE ankyrin domain family member F OS=Homo sapiens OX=9606 GN=POTEF PE=1 SV=2	5.8	123099	16181.7	A5A3E0	23	22.42	0	POTEF_HUMAN										1619.31	1730.57	1431.64				4655.62	7712.83	5786.78	7210.15	10130.6	8313.58
Prefoldin subunit 4 OS=Homo sapiens OX=9606 GN=PFDN4 PE=1 SV=1	4.22	15428.3	16148.6	Q9NQP4	5	41.79	0	PFD4_HUMAN	23010	37863	34769	20347	22069.3	23739.7	24622.7	25371	25850	32672.7	33537.3	37126.3	44521.7	42554.3	47609.7	33991.7	44567.7	43118	42700	44763.7	44399.7	23339.7	23019.3	23214	20872.3	20492	20313	29181.7	26342	26906	32505	35407.7	31982.3	21434.7	21138.7	39606.7	26056.3	21999.3	17096.7	8981.33	8563
Elongation factor 2 OS=Homo sapiens OX=9606 GN=EEF2 PE=1 SV=4	6.43	96307.8	16139.8	P13639	42	43.82	0	EF2_HUMAN	187882	179993	187074	197924	192630	182523	201244	193519	190180	214660	213533	205252	180712	178057	196905	70997	62317	68333.7	34279.3	37100.3	40660	222269	241813	250856	222139	237500	237193	231062	251028	263725	261221	263066	272915	283896	298528	273210	205632	201832	210386	45823.3	43790
Heat shock 70 kDa protein 4 OS=Homo sapiens OX=9606 GN=HSPA4 PE=1 SV=4	4.91	95186.5	16137.8	P34932	52	56.67	0	HSP74_HUMAN	21642.3	21133.3	19054.3	107106	109404	111894	109549	105061	104255	100041	96559	112581	20801.3	20858.7	22991.3	16010.7	14864.7	16821	18305.3	19700.7	20199.7	122905	93625	91774	132784	96564	95903.3	130952	95231	100209	135860	131610	100334	31772.7	31652.7	24414.3	27100.3	27985.7	20977.7	18705	14820
Putative heat shock protein HSP 90-beta-3 OS=Homo sapiens OX=9606 GN=HSP90AB3P PE=5 SV=1	4.51	68667.1	16118.8	Q58FF7	27	34.34	0	H90B3_HUMAN				16359.1	12032.3	14145.4	18542.3	13228.7	21789.1	24290.5	16607	25947.8	18926.4	18712.8	19941.5	15884.2	9111.3	16622.8	3761.49	3685.83	4360.41	25686.4	25988.8	30033.7	20355.5	11562.4	12088.4	25373.1	23642.2	22817.4	29340.5	27659.2	24440.4	7553.78	7948.52	5898.11	6905.48	6719.41	6191.98	20193.5	19606.4
6-phosphogluconate dehydrogenase_ decarboxylating OS=Homo sapiens OX=9606 GN=PGD PE=1 SV=3	6.89	53653.3	15971.9	P52209	20	39.34	0	6PGD_HUMAN	31970.7	32035.3	31360	109193	106451	116016	119657	114853	124817	132739	130882	138816	34890.3	35131.7	34380	12215.7	10985.7	12601	13228	12811.3	13137	102929	91436.7	97793.3	112594	94110	95219	131345	102282	106089	144853	141322	115433	62445.7	66994	41252	22504.7	21720.7	21193.3	10052.7	11203.3
Proteasome subunit alpha type-5 OS=Homo sapiens OX=9606 GN=PSMA5 PE=1 SV=3	4.54	26582.2	15954.1	P28066	9	38.59	0	PSA5_HUMAN	93991.3	95531.3	98545.3	71598.3	76730.7	90200	82166	78430	74783	93006.3	86682.3	85861.7	108506	111538	124269	115733	112807	122185	129358	137844	146910	59963	66796.7	72604.3	54613.7	68234.7	85033.3	76804	73074.3	91090.3	83639.3	80240.7	97899.3	130936	105057	112987	98373.7	108885	132136	111342	109808
40S ribosomal protein S3 OS=Homo sapiens OX=9606 GN=RPS3 PE=1 SV=2	10.24	26859.4	15893.6	P23396	15	50.21	0	RS3_HUMAN	28939	29302	28650	71644.3	72558.3	75032	58053.7	57206	65414.3	40324	38428.7	46819.3	24127.3	22851.7	30351.3	13246	13099.3	15763.7	25635.7	25166	26982.3	104352	94290	96286.3	87090	82753.7	82993.7	80659	76701	77677	80498	78282.7	80001.7	55218.3	53008	49134	44104	40080.7	40646.7	21674	20948
Protein disulfide-isomerase A6 OS=Homo sapiens OX=9606 GN=PDIA6 PE=1 SV=1	4.76	48520.6	15761.8	Q15084	22	52.95	0	PDIA6_HUMAN	95128.7	110693	116836	109591	113435	109034	103362	109322	111211	132820	127374	127362	103772	104381	103560	104481	98401.7	94091.3	121276	114057	114035	115533	104950	108052	112591	103131	103643	123077	110115	110194	140370	135508	127619	115530	117673	117061	102209	102142	79478.7	99697.3	93214.7
Ubiquitin-like modifier-activating enzyme 1 OS=Homo sapiens OX=9606 GN=UBA1 PE=1 SV=3	5.39	118933	15732.7	P22314	41	50.38	0	UBA1_HUMAN	49863.3	52147.3	51150.3	193530	193581	191223	187440	179907	188844	83738.3	73136	79774.3	65379.7	66538.7	66238	54221.3	50028.7	55166.7	41415.7	40055.3	43880.3	202006	172948	177398	204871	170555	174025	183212	155688	161063	85227.7	79251.7	84615.3	41502.7	55092.3	47973	43064.7	40537	40703.3	17355	17238.3
Proteasome subunit alpha type-1 OS=Homo sapiens OX=9606 GN=PSMA1 PE=1 SV=1	6.19	29840.8	15613.2	P25786	16	63.88	0	PSA1_HUMAN	68642	73549.7	73030	45166.3	48319	51187.7	40801	41532.3	47713.3	56330	56092.3	57621.7	63104	62981	69498	85882.7	85480.3	80304.3	91006	98771.3	93375.7	48076.3	53840.7	54289.3	49446.3	49709.7	51862.7	51417.3	55808	59500.7	66545	66226.3	67577	88433.3	87692	76252	106438	107514	103357	119734	122937
T-complex protein 1 subunit delta OS=Homo sapiens OX=9606 GN=CCT4 PE=1 SV=4	7.79	58437.6	15547.6	P50991	25	56.4	0	TCPD_HUMAN	69947.3	71870.3	72448	107997	112327	110827	115029	119216	119813	132490	129577	133582	84585	89589.3	82069	21562.7	20975.3	20479.7	19263.3	20958.3	23652	112790	119413	120694	127860	104503	109750	118776	112396	116083	163828	154641	129090	131863	129716	95106.3	54400.3	48900	47244.7	15753	14210.7
Myristoylated alanine-rich C-kinase substrate OS=Homo sapiens OX=9606 GN=MARCKS PE=1 SV=4	4.26	31725.8	15494.1	P29966	17	68.67	0	MARCS_HUMAN	41732	40115.7	38038	41179	38288.3	64353.7	42347.3	39327.3	68421.7	39940.7	37709.7	64122.3	51091	51346.7	76492	56577.7	50470	72793.7	61634.3	65008.3	101081	47721.3	59588.7	63391.3	57123.7	60894.7	66403	56084	56975.3	65268.7	66267.7	66526	66167	101397	77571	73653.3	118273	108662	91327.7	168182	142494
Enhancer of rudimentary homolog OS=Homo sapiens OX=9606 GN=ERH PE=1 SV=1	5.55	12430	15468	P84090	8	41.35	0	ERH_HUMAN	39694.7	40901	38315.7	20514.7	23510.3	31661.7	21666	20258.7	28587.3	34406.5	29772.3	38488.3	46132.5	44827.5	64971.5	58635.3	56394	64034.7	59573.3	60894	67140.7	26117.7	22693.3	22568	25982.7	24624.7	24909.7	33650.3	32217.7	30308.3	37804.3	35418	36806.7	48019.7	54526.7	55738.3	70319.7	61959.3	75707.3	57312.7	59858.7
14-3-3 protein eta OS=Homo sapiens OX=9606 GN=YWHAH PE=1 SV=4	4.56	28389.9	15374.2	Q04917	13	47.56	0	1433F_HUMAN	41939	43614.3	42348	45667	51133.7	59333.3	51759	56754	57970.3	67884.3	62735.3	68737.3	51129.7	52854.7	47754.1	14065.8	13649.5	19990.3	14159	15137	21080	46287.3	40670	42771.5	50336.3	45894	44923.5	56521.3	47779	48820	67467.7	70511.7	58801.3	61964	65666.7	48189.7	35405.7	35387.3	26977	15668.6	15185
Small nuclear ribonucleoprotein Sm D1 OS=Homo sapiens OX=9606 GN=SNRPD1 PE=1 SV=1	12.07	13281.6	15289.6	P62314	4	37.82	0	SMD1_HUMAN	46262	55403.3	53581.3	39533.3	40354.3	47682.3	38137.3	46645	46015.7	55865.3	55478	67604.7	64944	66813	65857.3	61351.7	67835	63453	64277	74643	77407.3	45179.3	53755.7	53332.3	34390.3	37128.3	39251.3	57664.3	55592.7	60782.3	59669.3	55703.3	62867.7	55767.7	61551.3	57627.7	61614	60941.7	55893	63969.7	66583
Lactoylglutathione lyase OS=Homo sapiens OX=9606 GN=GLO1 PE=1 SV=4	4.94	21005.9	15269.3	Q04760	9	63.04	0	LGUL_HUMAN	145163	134825	151671	141087	126170	134896	135696	123117	127246	137713	141837	157355	131355	129079	135537	115436	101320	103589	93478	92336	94034.3	93264	99393.3	105828	116886	115204	119937	114103	124205	131038	128572	121912	138215	147827	151620	173047	144370	148516	173848	44516	35233.3
Ras-related protein Rab-1B OS=Homo sapiens OX=9606 GN=RAB1B PE=1 SV=1	5.4	22342.3	15257.4	Q9H0U4	10	60.2	0	RAB1B_HUMAN	5976.95	6877.29	5733.24	14394.1	14036.3	14876.3	12797.3	12113	11582.4	13715.3	11791.8	12193.8	4587.05	5109.04	4227.51				1798.93	2057.67	2594.45	17993.3	19479.6	20478.5	9005.47	9744.54	10301.7	13902.2	13453.7	15010.3	29100.3	29926.7	24966.2	19406.9	13758.5	18295.6	4647.83	4774.83	6888.08	3136	2654.25
Transketolase OS=Homo sapiens OX=9606 GN=TKT PE=1 SV=3	7.49	68562.1	15156.9	P29401	32	50.88	0	TKT_HUMAN	165880	181233	187977	160552	154331	157399	163909	151830	171123	190447	183414	198776	200578	205641	214055	178261	174564	189896	219930	204430	221347	162239	135171	127992	150544	130167	123303	163546	134501	132972	202053	182274	160556	168494	159807	161943	190495	180489	176853	157681	166844
Adenosylhomocysteinase OS=Homo sapiens OX=9606 GN=AHCY PE=1 SV=4	5.92	48286.5	15128.7	P23526	14	33.33	0	SAHH_HUMAN	132603	130452	146640	145605	150401	155572	151138	153730	164216	172520	169729	188141	150928	149699	160096	77279.7	76549.7	81097.7	26388.3	25686	29071.3	126811	156919	153625	156249	152040	151954	124523	161511	162759	144934	190854	190333	177530	140080	163783	115041	145702	143265	16901.7	13253.3
Adenine phosphoribosyltransferase OS=Homo sapiens OX=9606 GN=APRT PE=1 SV=2	5.67	19778.9	14955.6	P07741	12	55	0	APT_HUMAN	70938	72839.3	72620.7	59478.3	56891.3	64476.3	57807.3	58839.7	69334.7	71267.7	68694	84635	65778	64899	56469	55833.7	54204	63701.7	50945	50423.7	57012	76996	82163.7	93721	67562.7	74927.3	86958.3	63090.3	86965.3	92420	114951	107042	112339	53417	88879.3	111883	82410.7	97873	93820.7	21702.5	17956
40S ribosomal protein S21 OS=Homo sapiens OX=9606 GN=RPS21 PE=1 SV=1	8.84	9225.45	14929.3	P63220	3	36.14	0	RS21_HUMAN	42499	40332	42206	50352	49551	54281	50174	44096	33594	35660	33747	38904	34364	31840	31034	34335	14467	25287	52536	41828	35278	23471.5	46678	39529	39012	39381	41550	52085	48989	49086	71427	57814	54020	99858	102027	76479	110187	97073	89208	110918	85612
Programmed cell death protein 5 OS=Homo sapiens OX=9606 GN=PDCD5 PE=1 SV=3	5.69	14285.1	14924.7	O14737	8	56.8	0	PDCD5_HUMAN	46695.7	51587	48697.7	42005.7	40659.7	44258.7	40330.7	39798.7	40471.7	53555.3	45540	49196	59535	60198.7	51431.7	63718.7	60669.3	56940.7	69487.3	68376.3	70224	42686.3	60955.7	56232	40813.7	52067	52684	57160	65025.3	66830.3	50902.3	48756	60959.3	72099.3	62200.7	87837	70921	60417.3	73486.7	68843.3	64319.7
Myosin light polypeptide 6 OS=Homo sapiens OX=9606 GN=MYL6 PE=1 SV=2	4.36	17101.2	14887.6	P60660	6	40.4	0	MYL6_HUMAN	49663.7	52729.3	53581	85247.7	89170.6	90436.4	85472.3	88201	93441	72134.8	68174.5	65982.6	64411.3	66168.2	65878	56939	53011.1	52407.9	64854.1	73169.9	68758.6	92343.5	88719	90159.4	102100	88509.4	92467.3	87565.3	83626.5	87637.1	77692.4	68292.7	67428.9	72016.4	77647	68197.7	86101.9	81279.1	80500.7	111944	91219.2
Translationally-controlled tumor protein OS=Homo sapiens OX=9606 GN=TPT1 PE=1 SV=1	4.64	19709.5	14833.3	P13693	8	62.79	0	TCTP_HUMAN	22606	36068	37706.5	57810.9	55132	65691	56090.3	54684.8	60584.7	67042	61995.3	74211.3	39082	34104.5	24124.5	32295	32107	24581.7	37921.5	40038.5	29927	80557.7	81128.2	79892.6	59778.3	76150.4	75422.7	83492.4	81563.4	76201.6	93574.3	67320.3	90509	36601.2	34336.6	52504.3	20047.7	20232.7	21963.3	14981.3	10605.3
Ras-related protein Rab-5C OS=Homo sapiens OX=9606 GN=RAB5C PE=1 SV=2	8.58	23710.7	14803.6	P51148	11	64.35	0	RAB5C_HUMAN	31985.8	28300.3	29157	26749.3	28137.2	31604.3	31552.9	30282.3	34488.2	38520.3	37702.1	40264.1	29829.1	29662.1	31914.8	9299.67	8669	8489.33	7142.67	7155	9104.33	40468.7	36463.4	34946.6	38808.2	36519.8	35688.3	45740.4	41650	42976.8	58798.9	57338.9	53134.2	53507.9	52895	49877.5	20669.1	20253.6	18891.6	6259	5503.67
Malate dehydrogenase_ cytoplasmic OS=Homo sapiens OX=9606 GN=MDH1 PE=1 SV=4	7.19	36654.3	14786.1	P40925	20	37.72	0	MDHC_HUMAN	147784	143101	152977	143948	140128	153418	139807	141817	153371	176617	165547	182200	161143	163151	172724	33102	33277.7	36938.7	23165.7	24366	25453.7	148079	138039	131227	147200	125033	125814	160822	140855	135780	176178	164832	167154	193613	152360	154601	107864	97249.7	101492	16491.7	16207.7
Peptidyl-prolyl cis-trans isomerase B OS=Homo sapiens OX=9606 GN=PPIB PE=1 SV=2	10.06	23799.6	14775.9	P23284	14	60.19	0	PPIB_HUMAN	63831.3	63545.3	61671.7	67106.3	77316.3	76241.7	68270.3	75636	78582.3	75728.7	67785.7	76579.3	67442.7	66225	67670	83143	73159	76380.3	97265	95113.3	94958	75475.3	71929.3	73671	60142.3	64979	66038	73079	75130.7	80770.7	69773.3	70248.3	75451.7	69475.3	72546	72025.7	92838.7	93256.3	89528	102151	97746.7
40S ribosomal protein S8 OS=Homo sapiens OX=9606 GN=RPS8 PE=1 SV=2	10.96	24490.3	14771.8	P62241	11	43.75	0	RS8_HUMAN	26996.3	25175	25646	62763	65415	60110.3	58778	57989.7	54068.3	40288.7	41936.3	39900	29127.3	28057.3	26980	14762	14201	14200.3	29501.3	29168	30981.3	83474.3	82571	79496.3	73838.3	74353.7	75267.3	74355.7	67684	68913.3	84709.3	83318	82597.7	55895.3	53951.3	51654.3	50367	49510.7	44267.3	17309.7	15214
Mitochondrial import inner membrane translocase subunit Tim13 OS=Homo sapiens OX=9606 GN=TIMM13 PE=1 SV=1	8.27	10728.2	14670.2	Q9Y5L4	5	53.68	0	TIM13_HUMAN	28484	31821.3	30111	20653	22240.7	21652.3	21947	20657.3	20597.7	32441.3	29658	29048.7	27397.7	26087	25400	23335	23656.3	22426.7	28584.7	26694	25561.3	18663.3	18900	18442.7	21671	21900	20673	26107.7	26554	25182	28051.3	27509	27633	40803.3	39359.7	46666.3	37386.3	34887.3	34306.3	18492.7	15339.3
Elongation factor 1-delta OS=Homo sapiens OX=9606 GN=EEF1D PE=1 SV=5	4.71	31235.9	14556.2	P29692	14	60.14	0	EF1D_HUMAN	29252.7	30869.7	30204.3	92472.3	92713.3	93217.3	94224	93983	85984.3	48423.3	45097.3	43786.7	30209.7	27140	25790.7	27886	27101.7	28946.3	39044.7	36833	36893	108100	100426	97921.3	104976	98975.3	95481.7	104797	91446	95472.3	73640.3	71789.7	62268.7	30982.3	30684.3	27135.3	45981.7	43704.3	35510	37626	34756.3
Myotrophin OS=Homo sapiens OX=9606 GN=MTPN PE=1 SV=2	5.14	13065.9	14542.7	P58546	4	38.98	0	MTPN_HUMAN	27800	14687	24810	17174.7	16568.3	20328.7	23588.5	24883.5	22894.5	19087	26368	24308.3	20328.5	21284	31952	14649.5	13693.5	11788.5	19365.5	13186	19070.5	74709	37785.5	46870	41422	27694.5	28493	47893.3	57306	53286	40929.7	26219	36706.5	43508.7	50504	46204	29486.5	53628.5	40731	45095	73107
Keratin_ type I cytoskeletal 16 OS=Homo sapiens OX=9606 GN=KRT16 PE=1 SV=4	4.79	51610.1	14536.3	P08779	29	57.93	0	K1C16_HUMAN	26281	26275.2	27339.2	9811.56	8043.36	8151.68	13911.4	14846.5	15163.2	18541	17636.4	19196.9	15044	14626.9	13853.2	70618	68209.8	67937	23893.8	23999.7	26797.7	13156.6	13682.5	13901.7	29322	32002.1	33054.4	13149.8	13468.4	13951.1	16181.3	16835.9	16481.6	25873.1	23964.6	29861.2	38058.1	38018	41401.1	43903.8	44272.9
Eukaryotic translation initiation factor 3 subunit I OS=Homo sapiens OX=9606 GN=EIF3I PE=1 SV=1	5.28	36901.1	14383.4	Q13347	12	44.31	0	EIF3I_HUMAN	5716	6478	4390	57441.7	53857.3	64391	34448	33643	45516.3	9685.33	9543	11758.7	4797.33	5267.33	6227			4746.33	5140.5	5144	7164.33	75078.7	76321.7	78450.7	75378	71887.7	72760.3	47062.7	42447.7	43168	25337.7	22772	25034.3	8061.67	8013.33	10821	9036.67	8190	10546.7	5440.5	4808.5
Hsc70-interacting protein OS=Homo sapiens OX=9606 GN=ST13 PE=1 SV=2	5	41502.9	14376.6	P50502	16	43.9	0	F10A1_HUMAN	30947.7	29284.2	28984.3	58626.7	54111.9	68189.8	66856.5	66810.5	77874.3	82009.1	78899.3	80346.4	42789.1	39498.6	42640.6	29563.8	26809.6	26819.1	31506.7	31127.5	31964.5	76751.8	74049.8	83368.1	96765.5	86373.5	87053.7	126848	108362	110054	119577	108986	104887	37559.4	34460.8	31562.8	34805.4	31768.7	34873.8	28565.6	25577.2
Tropomyosin alpha-4 chain OS=Homo sapiens OX=9606 GN=TPM4 PE=1 SV=3	4.47	28635.9	14345.5	P67936	15	43.55	0	TPM4_HUMAN	85750.3	95592.1	98776.4	69985.9	73274.8	74055	73461.5	75022	84116	83914.4	85091.4	89897.8	101239	102404	105325	104091	108069	110177	126486	126448	124698	66475.8	68760.6	71077.5	71842.7	74821.8	70983.4	86654.4	74466.5	76444.1	95732.9	90686	83665.4	130930	129697	121555	148647	138627	140776	206581	171576
Pterin-4-alpha-carbinolamine dehydratase OS=Homo sapiens OX=9606 GN=PCBD1 PE=1 SV=2	6.37	12056.7	14266.4	P61457	9	77.88	0	PHS_HUMAN	43490	42181	41911	22070.7	23855.7	23760.3	24471	25879	28134.7	31353.7	32603.7	36101	39778.3	38161.7	44218.7	53090	50705	49757.7	50607.7	53894	56570.3	28201.3	27971.3	26762.3	26549	24709	23129.3	34274.3	29515.7	29942	37780.7	40250.7	34324	55165.7	58758.7	56014.3	59644	61767	64592.7	85123.3	78060
Receptor of activated protein C kinase 1 OS=Homo sapiens OX=9606 GN=RACK1 PE=1 SV=3	7.57	35533	14246.3	P63244	13	37.85	0	RACK1_HUMAN	27540.3	25636.3	25050	103454	99968	121039	90559	87209.3	102835	51103	51047.3	61272.7	22933.7	23637.7	28133.7	7369	9043.33	12131.7	10537	10299.7	11956.3	111541	116062	118903	104380	116756	123592	105364	94529.3	99235	89241.3	90876.3	80680	54158.3	50773.3	43978.3	39450.3	36356.7	35795.3	14270.3	13025
Elongation factor Tu_ mitochondrial OS=Homo sapiens OX=9606 GN=TUFM PE=1 SV=2	7.39	49883.8	14207.3	P49411	25	57.96	0	EFTU_HUMAN	5229	4525	5437	76478.7	76304.3	77480.3	61356.7	56584.7	59077	26031.3	23368.7	25913.7	5486	4326	3844	6800	5971	7814	6498	7858	5185	73145.7	85368.3	82310.7	76708.3	74235.7	74645.3	57775.7	51779	55263.3	46930.3	42102.3	42572.7	6518	6952.33	5904	7315	7159.67	8689	7643.33	8086
Nuclear migration protein nudC OS=Homo sapiens OX=9606 GN=NUDC PE=1 SV=1	5.1	38300	14144.5	Q9Y266	27	65.26	0	NUDC_HUMAN	34910.3	34363.7	35465.7	112976	107207	108805	103501	102273	105886	98063.7	98903.3	100290	38543	37608.7	39065.3	21964.3	21419.3	22528.7	27435	27188.3	28637.3	124989	126821	130729	117771	136348	139006	117946	131480	138663	132255	127151	128215	71684	72315.3	71046.7	42269.7	45430	39875.7	23355.7	26095.3
Heterogeneous nuclear ribonucleoprotein A1-like 2 OS=Homo sapiens OX=9606 GN=HNRNPA1L2 PE=2 SV=2	9.36	34396.5	14095.2	Q32P51	16	48.44	0	RA1L2_HUMAN				10175.3	11107	12209.5	11532.8	12140.2	14227.6													15525.1	18154.7	16531.7							2857.72	2152.31	2985.22
Leukotriene A-4 hydrolase OS=Homo sapiens OX=9606 GN=LTA4H PE=1 SV=2	5.77	69912.7	13996.2	P09960	39	57.45	0	LKHA4_HUMAN	105261	102166	105901	96681	95820	112350	98671.3	92327.7	108662	113791	118147	124778	95454.7	95654.3	98313.7	66044	65464.7	70313.7	81259.3	80964	83941.7	64249.7	57244.3	61441	71354.3	62226.3	64413.3	68991	67668	66502.3	92358.3	93259.7	80622.3	91509	90411	76961	52918.7	46266.7	40841.7	13307.3	12233
Nicotinamide phosphoribosyltransferase OS=Homo sapiens OX=9606 GN=NAMPT PE=1 SV=1	6.78	55806.3	13982	P43490	28	59.06	0	NAMPT_HUMAN	41507.3	46144.3	43313	40975	37804.3	42782.3	45473	44564.3	46592.7	55716.3	51097	52779.7	53494.7	49426	52627	7858.67	8090	9536.33	4829	5008.67	7819.67	40750.3	42647.3	43402	41120.3	46507	45131	45327	52684.3	50337.7	55136	51512	59200.7	56753	55671.7	59637.7	25816	24281	24807.3	4355.33	7775
Proliferation-associated protein 2G4 OS=Homo sapiens OX=9606 GN=PA2G4 PE=1 SV=3	6.14	44129.1	13814.1	Q9UQ80	20	49.75	0	PA2G4_HUMAN	29043	29175	28178.3	112021	125059	124295	106168	103583	114082	65216.7	65331.7	64426	29116.3	29406	28523.7	21710.7	21094.7	21124.7	25960.7	26270.7	30103.7	103911	96156.3	91870	106345	100221	97184	96267	84159	82372.7	82380.3	70420.7	61948.7	26031.3	26134	23128	26687	26465.7	25267.7	16657	15629
60S ribosomal protein L5 OS=Homo sapiens OX=9606 GN=RPL5 PE=1 SV=3	10.19	34590.8	13749.8	P46777	18	38.72	0	RL5_HUMAN	29690.7	26774	24170	100319	119701	148697	106996	107146	133843	55180.7	53438	64280.3	34417	31901.3	33137.7	12211	12098.3	15114	18775	16871	24321.7	113318	116621	116703	67912.7	119776	122767	187037	109417	111047	120002	101611	99181.3	66465.3	60835.7	61147	50835.3	47920.7	44955	19317	16957.7
40S ribosomal protein SA OS=Homo sapiens OX=9606 GN=RPSA PE=1 SV=4	4.81	32968.2	13667.9	P08865	15	45.42	0	RSSA_HUMAN	47089	49745	47897.7	150463	156365	152184	136869	138048	143067	95500	95343	100287	45169.3	44568.7	45889.7	21569	20733	21623.7	25410.3	26592.3	26867	131836	137744	143783	122981	118211	125426	121907	122277	129878	117235	111944	122850	65453	69262	76830	52334	50084.3	51977.7	21664.7	21437.3
Putative beta-actin-like protein 3 OS=Homo sapiens OX=9606 GN=POTEKP PE=5 SV=1	5.92	42358.5	13641	Q9BYX7	13	44.53	0	ACTBM_HUMAN	16274	15161.7	13690.4	7420.84	8677.06	7514.92	9903.01	7258.72	10161.3	7734.82	7873.97	8562.65	16388.4	18884.2	23958.2	9512.25	11721.2	13504.6	10095.1	11363.5	14083.5	23588.4	26325.7	27592.4	11704	16010.8	16741.2	23672.4	31217.2	30774.1	30991.8	29112.1	31146.9	22318.2	28724.5	29201	10712.5	12084.8	8223.14	10551.9	9234.11
Putative heat shock protein HSP 90-beta 2 OS=Homo sapiens OX=9606 GN=HSP90AB2P PE=1 SV=2	4.59	44520.1	13623.5	Q58FF8	11	24.41	0	H90B2_HUMAN	19970	18472	17825.3	8265.39	8561.69	10124.9	11087.4	11573.4	12946.4	11277.8	11619.9	12947.5	11145.7	10794.6	11227.9	10553.9	9847.05	10865	14532.1	15106.5	16716.9	15181.1	12806	14183.8				3688.08	3872.1	3929.84	4638.87	4789.32	4884.22				4155.26	4393.15	3996.08	14112.9	16387.4
Heterogeneous nuclear ribonucleoprotein F OS=Homo sapiens OX=9606 GN=HNRNPF PE=1 SV=3	5.25	46014.1	13618.5	P52597	14	45.78	0	HNRPF_HUMAN	40648.3	41820	41713.7	75019.3	71390.9	62804.3	59857.5	57149.3	48235.9	48532.8	45036.3	35132.3	40968.7	34504.7	31630	36048.3	32490.7	26634	34675.3	36649	30328.4	55135.7	61936	63101.5	50631.1	47572	47156	42176	36639.7	35283.1	24472.2	24536	22764.3	13025.7	10213.7	15034.3	10154.3	10183	11713.3	9958	5912
Tubulin beta-6 chain OS=Homo sapiens OX=9606 GN=TUBB6 PE=1 SV=1	4.58	50313.5	13605.8	Q9BUF5	17	49.1	0	TBB6_HUMAN	3731.29	2714.38	3390.7	6403.36	7449.06	11586.5	8251.56	7604.19	12023.2	7849.34	7871.07	10303.2	4802.66	5429.77	8170.01				2551.74	2670.95	2691.09	8694.92	8343.84	8440.73	8137.55	9034.82	8839.83	6560.43	7146.83	7022.59	10831.6	12744.8	11510.2	8810.67	8344.07	8748.29	5847.25	5442.28	4325.24
Elongation factor 1-gamma OS=Homo sapiens OX=9606 GN=EEF1G PE=1 SV=3	6.27	50461	13588.1	P26641	22	47.37	0	EF1G_HUMAN	23361	22635	20816.3	148840	143101	159331	132297	128710	138552	71454.7	65732.3	70788.3	20047	18726	22812	13517	14563.3	13402	15467	17010.3	15828	195782	191460	195524	155589	169836	167909	161742	161281	165193	122545	121810	106307	40359	39674.3	32548	37945.3	36772	31994.7	36175	32343.3
Hepatoma-derived growth factor OS=Homo sapiens OX=9606 GN=HDGF PE=1 SV=1	4.5	26902.4	13517.7	P51858	21	73.33	0	HDGF_HUMAN	50564.3	54774.3	54212	49841.7	48088.3	54819.7	49447.7	47726.7	54587	61970.3	55567	66090	61479	58721	65658.7	67595.7	57522.7	64543.7	73089	75327.3	79076.7	46462.3	41346.7	38863.6	52692.3	41878	45505.3	57999	44456.8	44351.4	57757	59288	48482.4	65177.3	63880.3	58289.3	59872	59875	52025	48025.7	43456.1
2'-deoxynucleoside 5'-phosphate N-hydrolase 1 OS=Homo sapiens OX=9606 GN=DNPH1 PE=1 SV=1	4.78	19222.5	13443	O43598	7	45.98	0	DNPH1_HUMAN	23871	46243	42044.3	32059	31243	27350.3	32599.3	33964.7	40112.5	44351	45328.7	38051.3	53407.7	52324.3	44927.3	48075.3	52182.3	60889	41932.7	51450.3	59838	28367.3	29021.3	28800.3	25962.7	28662.3	27627.7	34958	32542	33643	40924	39731.3	38527	35229.3	28562.7	43051.7	38066.7	38254	28769	42309	26288.5
T-complex protein 1 subunit zeta OS=Homo sapiens OX=9606 GN=CCT6A PE=1 SV=3	6.26	58480.5	13398.4	P40227	21	41.24	0	TCPZ_HUMAN	90467.7	88864	98337	113917	123412	122284	118314	120426	126648	130058	127414	140556	88406.3	93879.3	92667.1	28139.6	29319.6	27193.1	25020	27792.3	27058.7	96914	111219	110246	97055.5	107133	106488	99625.7	113095	116535	105746	112472	130987	81743.1	89187.1	101508	53086.9	47861.8	57021	12110.3	11457.5
Aspartate aminotransferase_ mitochondrial OS=Homo sapiens OX=9606 GN=GOT2 PE=1 SV=3	9.36	47916.9	13391.8	P00505	23	52.56	0	AATM_HUMAN	106115	104367	107180	59426.3	61134	59479.3	56686	57683	64372.3	89723.7	86466.3	95664.7	88902	86676	92868.7	118229	118898	125119	134268	138478	144557	60180.7	55517.7	57930	55213.7	54047	56613.7	69457	65698.7	68210.3	93767.7	94064.7	90336	101783	104276	108665	121019	125331	140406	155048	143854
Probable phosphoglycerate mutase 4 OS=Homo sapiens OX=9606 GN=PGAM4 PE=3 SV=1	6.23	28948	13360.9	Q8N0Y7	7	30.31	0	PGAM4_HUMAN	6430.42	8963.62	8407.07	11657.2	10823.6	11721.1	20841.8	20105.9	20241.4	11285.7	9419.31	10551.4	7278.08	6710.65	6877.6	7594.17	8815.87	7444.86	5076.93	6806.78	5411.84	25422.7	29754.6	32156.8	41494.1	40443.1	38607.8	32230.7	29741.2	28226.5	22476.8	21241.4	22436.5	20544.6	19835.4	20215.9	23258.4	19682.9	14873.8	68718	56835
Dynactin subunit 2 OS=Homo sapiens OX=9606 GN=DCTN2 PE=1 SV=4	4.93	44345.1	13356.1	Q13561	20	61.1	0	DCTN2_HUMAN	13447.3	15374.7	14084.3	31330	31763.3	30034.3	31061.3	32262.7	31876.7	20208.3	18554.7	19864.3	15673	13977.7	13777.7	14959.7	15221.3	15771	18677.7	20261	18391	30553.3	33553.3	34674	37419.3	35322	35243	40228.3	38544.7	40378.7	31230	30732.3	29539.3	15497	19145.7	21326.3	21233	21436.3	23359.7	21747.3	23496
Heat shock protein HSP 90-alpha A2 OS=Homo sapiens OX=9606 GN=HSP90AA2P PE=1 SV=2	4.38	39478.9	13296.9	Q14568	17	50.15	0	HS902_HUMAN	10740.3	10240.7	10737.8	9708.7	11404.3	12468	38545.4	34094.1	28814.1	16107.8	16334.2	16811.6	81544.5	74452.9	67009.5	6384.65	6145.1	6847.67	5174.56	5197.49	5781.4	8455.63	7610.69	7092.67	5967.25	6150.02	6927.27	9874.68	9900.74	9798.46	8650.56	9754.69	9402.87	14401.1	15845.1	16970.3	35875.5	36688.6	34218.6	19461.5	21195.9
D-dopachrome decarboxylase OS=Homo sapiens OX=9606 GN=DDT PE=1 SV=3	7.19	12825.8	13225.9	P30046	7	50	0	DOPD_HUMAN	82938	78229.3	85083.7	65461	62863	51893.7	65629.3	64111.3	50278.3	71410.3	72530.7	56904.3	85413.7	80024.7	53858.7	101070	86192.7	74113.7	100333	108598	77879.3	42687.7	51749.7	50065	40124.7	50446	50544.3	39323.5	60964.7	61672	53562	54142	71132.7	74470	62478	87109.3	111892	99174.3	62065.3	48855	36197.3
Spliceosome RNA helicase DDX39B OS=Homo sapiens OX=9606 GN=DDX39B PE=1 SV=1	5.32	49447.7	13118	Q13838	21	40.89	0	DX39B_HUMAN	60823.7	64878	53972.7	79770.4	81845.3	89105.3	78295.6	80982.2	81569.1	101168	105976	110168	63443.9	56673.4	58922.3	49707.7	28576	30235.7	32135	34114.3	37295	71969.9	91364	93702.2	70248.5	86137.8	88362.4	77956.4	90444.3	90496.7	80367.2	79896.4	94487.4	14605.7	15848.4	17656.9	13625.6	13654.7	15695.5	8088.5	7387.83
Protein disulfide-isomerase A4 OS=Homo sapiens OX=9606 GN=PDIA4 PE=1 SV=2	4.77	73274.7	13115.2	P13667	47	63.26	0	PDIA4_HUMAN	74034.3	83343.7	84706.7	99634.7	101834	102043	96223.7	100902	97228	93693	94923.3	87295.3	96254.7	93378.3	90631	92936.7	93812.3	90783.3	105028	105595	108456	94221.3	85413.3	84589.7	93845.7	80197	84173.3	97342	74321.3	80032.3	82630.7	83373.7	70826.7	72608.7	68559.7	60405.3	79353.7	77037.7	68334	79795.3	93490.3
Phosphoglycerate mutase 2 OS=Homo sapiens OX=9606 GN=PGAM2 PE=1 SV=3	9.34	28937.3	13078.5	P15259	5	24.9	0	PGAM2_HUMAN																						7391.79	7811.82	7771.02	4400.83	3721.2	3994.48	7906.8	7426.89	6913.41	10633	10031.7	10634.8	1547.16	484.174	1346.82
Acidic leucine-rich nuclear phosphoprotein 32 family member A OS=Homo sapiens OX=9606 GN=ANP32A PE=1 SV=1	3.78	28699.5	13039.4	P39687	4	13.65	0	AN32A_HUMAN	124326	150311	170981	137072	134574	122043	142926	144024	129210	147215	139732	139354	151469	163715	154260	135156	131409	131493	172815	170666	169307	74019.8	95122.2	96584.6	71235.8	89410.9	96657.4	91488.5	108177	114982	97163.7	98404.8	125003	73137.8	104255	140274	67846.5	81807.4	74386.6	61246.8	74831.3
Serine hydroxymethyltransferase_ mitochondrial OS=Homo sapiens OX=9606 GN=SHMT2 PE=1 SV=3	8.59	56449.3	13011.3	P34897	27	49.8	0	GLYM_HUMAN	79119.7	93577.7	89674.7	53746.3	53222	58061.3	51106.3	50534.3	54623.3	68610.7	69617.3	76228	74506.3	72854.3	82857	82229.7	82653.3	82432.7	50395	57819.3	58082	69688	76715.7	75510	64523.7	71692.3	67245.7	82232.7	78845.7	76684.3	96671.7	95310.7	106101	85240	80785	98548.7	112529	116257	128783	20847.7	21076
Far upstream element-binding protein 2 OS=Homo sapiens OX=9606 GN=KHSRP PE=1 SV=4	6.97	73400.6	12955.7	Q92945	35	60.62	0	FUBP2_HUMAN	123572	132034	134902	124957	112350	114990	120265	111788	114105	126481	123698	120697	119080	124558	122980	123927	124971	124329	139626	139375	148125	111591	102151	98273.3	115249	96500	96237.3	118090	105858	104482	129849	134497	105813	140447	148424	133340	156478	170581	148732	142423	168489
Peptidyl-prolyl cis-trans isomerase FKBP3 OS=Homo sapiens OX=9606 GN=FKBP3 PE=1 SV=1	9.95	25233.9	12948.6	Q00688	10	40.18	0	FKBP3_HUMAN	35153.3	36998.7	35531.3	65944.3	62600.7	70136.7	58901.7	60255	63212	44066	39597.7	45591.3	39026.7	38338	43467	33911.3	27314.7	29100.7	46100.3	47752.7	48301.3	63324.7	72715.7	70527	67383	70507.7	68040.7	79871.7	79908	78341	58495	67770.3	66129.3	63880.7	63287.3	58260.7	53117	48219	46001.3	53108	51958.7
Prostaglandin E synthase 3 OS=Homo sapiens OX=9606 GN=PTGES3 PE=1 SV=1	4.12	18982.6	12915.2	Q15185	5	31.25	0	TEBP_HUMAN	27039.7	28962.3	26655.7	48092.3	45913.3	51010	42498.7	41857.3	45604	30572	33465	33903.3	32045	32433.7	34181.3	26952	24334	24537	29129	30770.7	43380.5	30919	30178	24117.3	44620.3	42379	42460.7	29399	25640.7	26433.7	24227.7	22110.3	22175.3	28450	26279	28523.3	27889.7	28716.7	26643.7	22990	21871.5
Protein canopy homolog 2 OS=Homo sapiens OX=9606 GN=CNPY2 PE=1 SV=1	4.62	20994.4	12855.4	Q9Y2B0	9	43.41	0	CNPY2_HUMAN	58657.7	60564	61444.3	31784	34412.3	35364.3	40358	30643.7	37187.3	52148.3	53106.3	46338.3	61719.3	57877.3	73121	71270	68970.7	80813.3	76216.3	78659.7	95622	49488	39478.3	38058.3	49754.7	36049	34251	54349	40694	38890.3	63292.3	57592	47831.3	87454.3	98336.3	75211	94242.7	93828	85282.7	109959	104291
Proteasome subunit beta type-1 OS=Homo sapiens OX=9606 GN=PSMB1 PE=1 SV=2	8.22	26717.5	12821.1	P20618	13	46.06	0	PSB1_HUMAN	79595.7	80390	77391.7	57226	54090.3	58794.7	55361.3	54713.7	57741.3	76808.7	71810.3	80722.7	70114.7	63909.7	72843.7	106775	97024	105150	109334	109903	119965	75213.7	61233.3	63493.7	68931.3	61113.7	60238	81132.7	66099.3	66259.7	97364.7	92846	81148.7	108306	109858	98363.7	130365	140778	125653	154686	140450
Multifunctional protein ADE2 OS=Homo sapiens OX=9606 GN=PAICS PE=1 SV=3	6.99	47820.6	12815.9	P22234	22	38.12	0	PUR6_HUMAN	86961.7	87746.7	84247.7	70126	68474.3	71792.7	73244.7	70002	70482.7	88081.7	84707	101228	99604	99870.7	103970	103345	98833	103771	109483	108996	116734	71255	59108.3	53307	85210.7	70103	71412.3	81998	66407	63355.7	105486	96664.7	80115	125856	117274	96511.3	135537	141862	125080	135176	122432
Small acidic protein OS=Homo sapiens OX=9606 GN=SMAP PE=1 SV=1	4.37	20389.6	12741.2	O00193	5	36.61	0	SMAP_HUMAN	32822.7	41721.3	40388.3	26878.3	27260.7	24217	28966.3	29853	22667	38918.7	35395.7	31575	50209.3	48912	50431.3	52177.7	54902.7	59251.7	69995.3	69349.3	77617	31565	18494.7	16941.7	37494	25754	24037	24526	27418.3	22103.3	43477.7	39650.3	30783	71261	67664	46730.7	85668	76710	48621	57033	55440.7
X-ray repair cross-complementing protein 6 OS=Homo sapiens OX=9606 GN=XRCC6 PE=1 SV=2	6.23	70128.3	12675.3	P12956	39	60.43	0	XRCC6_HUMAN	38630.7	37254	37270.3	123289	118605	125454	103793	104856	107665	69313.7	66469	72971.3	42457.7	37535	40385.7	19247.3	17786.3	18837	26720.3	25918.3	29706.7	102536	98492	95135.7	104669	98346.3	94950.3	84866	76727	76427.7	60956	58096	56616	29375	29462.3	34107.7	23829.3	24106.7	26341.7	14279	13839.7
Neudesin OS=Homo sapiens OX=9606 GN=NENF PE=1 SV=1	5.37	18856.4	12663.2	Q9UMX5	9	52.33	0	NENF_HUMAN	25091	25855	25002.7	15027.3	16078	16180	16855.7	16405	15726	23051.3	16213	17477.7	31842.7	42687.7	30543.7	32216.3	41722.3	32642.3	51574	47153.7	40493.3	15777.7	14747	14480	14968	15577.3	15267.7	18993.7	17779.7	17499.3	18808.3	19861.3	17980.7	31917.3	33292	32614.7	35964.3	35883.7	28703.3	31915.7	30909
Importin subunit alpha-1 OS=Homo sapiens OX=9606 GN=KPNA2 PE=1 SV=1	5.09	58204.2	12555	P52292	14	30.25	0	IMA1_HUMAN				33119.7	33033.3	39615.3	20391.7	19805	20862	6990.33	6158	7244.67	8141.33	7918	4952	3151		4171	4597	4173	5262.33	91937.7	65871.7	65189.7	89779.3	67069.3	65143.7	39534.3	31603.7	32379.7	17358.7	16001	15015.7	6901.67	6297.33	6616.67	8798.33	8243	6605	5468.5	6221.5
T-complex protein 1 subunit epsilon OS=Homo sapiens OX=9606 GN=CCT5 PE=1 SV=1	5.31	60127.4	12509	P48643	30	49.35	0	TCPE_HUMAN	94132	91524	95820.7	121465	114079	126440	121829	116518	131253	122657	122681	138233	100483	103898	113540	49892	42486.7	53892.7	29871	30432.7	35391.3	90148.7	110771	108269	101594	110382	115935	105718	119986	123443	117100	145651	134065	114152	124533	118602	100402	109564	104856	18689	18738
40S ribosomal protein S16 OS=Homo sapiens OX=9606 GN=RPS16 PE=1 SV=2	10.79	16559.4	12507.8	P62249	10	55.48	0	RS16_HUMAN	16763.7	12299.7	12302.7	30011.3	31704.7	25131.3	25903	26018	22289.7	21055	17600	12145	16276	13273	9149.67	8435.5	7818.5	6399	13491.7	12320	10596	27897	42786.3	42892.3	15475.3	23405	25258.7	27652.7	38259	42500.7	24763	22861.7	38210.7	16259	21456.7	21915.7	19383.7	21720.3	21539.7	11929.3	12320
Activated RNA polymerase II transcriptional coactivator p15 OS=Homo sapiens OX=9606 GN=SUB1 PE=1 SV=3	10.31	14395.4	12492.4	P53999	11	70.08	0	TCP4_HUMAN	63541	66532	69935.3	88665.7	85375	88398	91941	88618.3	88226.7	86532.3	83384	80991	69693.3	67071	63123.7	57313.7	48901	40997.3	66036.7	62995	62514	67945.3	65950	60155.7	66773.7	77735	75986.7	79439.7	88897	79108	82113	71926.3	79443.7	92048.7	90671.7	87814.3	83455.7	75510.3	83491.7	77089.7	77941.7
POTE ankyrin domain family member I OS=Homo sapiens OX=9606 GN=POTEI PE=3 SV=1	5.81	122936	12453.8	P0CG38	23	23.26	0	POTEI_HUMAN																						2158.02	2466.33	2079.48	4997.65	7063.74	9075.34	4807.01	5997.46	7877.88	4646.15	4302.38	4482.45
Low molecular weight phosphotyrosine protein phosphatase OS=Homo sapiens OX=9606 GN=ACP1 PE=1 SV=3	6.37	18498.7	12277.8	P24666	6	31.65	0	PPAC_HUMAN	21081.7	19602.3	19211.3	61526.3	64024.3	54663.7	56355	57592.3	48722.3	36254.3	34091.3	31700.7	16646.3	16434	12417.7	13381.7	11871	11808	15114.7	14387.3	12290.3	40908	40970.3	41497	42302.3	42678.7	44142.7	39710.3	38147.3	40431	26756.3	27667.7	25808.3	19325.7	21164.3	19508	13951.7	13819.7	13947.3	12510.7	11363.3
Vinculin OS=Homo sapiens OX=9606 GN=VCL PE=1 SV=4	5.35	124370	12215.6	P18206	69	61.99	0	VINC_HUMAN	102055	89813	92415.7	60474.7	56158.7	68697.3	62031.7	61865	67759.3	86303.7	84268.3	96979.3	95343.7	93090.7	103690	98176	92807.3	102159	80349.3	73735.3	90973.7	71266.3	64953.7	73923.7	70710.7	63703	62492.7	80315.3	75211	69797.3	98199.3	96051.7	86796	108237	107133	95205.3	163853	134227	145001	95434.7	93865.7
POTE ankyrin domain family member J OS=Homo sapiens OX=9606 GN=POTEJ PE=3 SV=1	5.6	118816	12200.6	P0CG39	24	24.08	0	POTEJ_HUMAN	30855.1	28645.1	23971.3	18087.1	20535.9	16603.7	22032.3	16676.5	21685.7	26428.5	28951.1	22687.1	24717.9	29592.7	31817.2	18376.2	27129.3	20451.7	18134.2	36584.7	28098.5	4289.31	5329.11	4608.14							4783.32	4425.99	4595.36	14637	18277.9	15994.6	18870.5	20669.9	18666.7	23452.2	21073.6
Histone H2B type 1-C/E/F/G/I OS=Homo sapiens OX=9606 GN=H2BC4 PE=1 SV=4	10.99	13906.2	12168.2	P62807	4	34.92	0	H2B1C_HUMAN	17189.4	15793.5	13209.7	24535.3	26452	23452.9	14236.9	15042	10534.1	12287.1	15183.8	11311.8	13582.7	10042.1	7255.12	10463	9466.91	10269	19468.1	20029.7	22027	16774.9	18097.8	16441.9	18530.5	29748	27431	20271.4	31592	30628	13180.8	23433	22288	16244	14582	17700	20731	17454	18583	17176	16191
Ubiquitin-conjugating enzyme E2 N OS=Homo sapiens OX=9606 GN=UBE2N PE=1 SV=1	6.18	17194.9	12097.5	P61088	7	51.97	0	UBE2N_HUMAN	20143.7	19441.7	18417	34629	33695.7	56798.3	31814.3	30441	56482.3	34688.7	33536	54925.7	17871.3	17900.3	38068.7	18219.3	15800	25288.7	12992	12893	21582	57128	64585	64542.3	56808	66271.3	65276.7	68440.3	71541.3	71262	71018.3	71169	73059.7	55124.3	50068.7	51164.3	42318.7	42945.3	43945	15524	14445
Glutathione S-transferase omega-1 OS=Homo sapiens OX=9606 GN=GSTO1 PE=1 SV=2	6.25	27851	12038.3	P78417	14	42.74	0	GSTO1_HUMAN	106615	104780	110318	107739	109380	113706	109938	119862	121200	132437	126221	131094	108865	107794	109079	86290.3	77861	71917.3	73137	73979.3	67819	86928.3	96520	99787.7	87035.3	93139.3	96719.3	96488.3	98017.3	102913	112693	108672	114617	109100	107793	117841	117066	112768	120956	91201.7	85934.3
Keratin_ type II cytoskeletal 2 epidermal OS=Homo sapiens OX=9606 GN=KRT2 PE=1 SV=2	8.07	65718.1	11986.8	P35908	33	59.31	0	K22E_HUMAN	48958.2	45311.3	48181.7	34244.8	36481.8	40679.7	25346.4	25973.7	31291	38989.6	37455.3	42243.7	42113.9	43098.7	49794	99044.7	103492	104254	45539.8	47253.6	53866.5	30892.9	25153.3	26015.2	43617.1	41090.4	40570	41097.9	37517.9	38619.8	43513	36513.5	35455	105807	115450	100593	128437	108881	113877	64427.3	74271.3
Phosphoserine aminotransferase OS=Homo sapiens OX=9606 GN=PSAT1 PE=1 SV=2	7.6	40821.9	11983.7	Q9Y617	16	37.84	0	SERC_HUMAN	73189.7	77920	78656	57283.3	62992.3	61696.3	59011	65153.7	57517.3	78526	76417.7	72899.7	61066.7	62715	59235	51729	45400.7	42788.3	21926.3	21273.3	20325	55929.7	52570	53265.7	55482.3	53180.7	56532	59796	58921.3	60156.3	77104.7	72784.3	70434.3	75665	79521	70762.7	69785	71115.3	67046.3	10023.7	9404
Thioredoxin OS=Homo sapiens OX=9606 GN=TXN PE=1 SV=3	4.62	12022.7	11963.7	P10599	4	40.95	0	THIO_HUMAN	123540	143759	161388	119143	114652	91457	124681	124036	89542.3	136516	135329	105517	160832	166699	99549.7	142606	137549	105985	112641	167487	114734	63704	63032.7	59383	80323	86459.7	87958.3	76901.7	82506.3	79796.3	97187.7	94386.3	95882.7	114537	123326	137351	150957	151304	134495	133145	135696
40S ribosomal protein S20 OS=Homo sapiens OX=9606 GN=RPS20 PE=1 SV=1	10.71	13486.8	11908.2	P60866	3	36.13	0	RS20_HUMAN	31976.5	32547	32289.5	56183	61747	53206	49925.5	57226.5	48464	36364	38138	33149.5	37304	37004	32673.5	20910	21495.5	17721	32333	29643	26426.5	27084.7	60105.5	69295.5	34664.5	56363	52969.5	48760	61660.5	59519	43678.5	42109	56735	36922.5	32938.5	44111	29348	27420.5	35555	18959.5	15580.5
Ribose-phosphate pyrophosphokinase 2 OS=Homo sapiens OX=9606 GN=PRPS2 PE=1 SV=2	6.18	35168.4	11892.7	P11908	13	42.77	0	PRPS2_HUMAN	13421.5	22269.9	17599	56141.7	50660.2	59181.6	49962.3	47408.7	47677.1	55825.1	54549.2	56966.1	28800.6	27136.8	26422.3	30956	33485.4	27906.2	25594.8	24568.9	17885.6	72441.7	65672.1	64850.8	80154.3	74383.9	67462.5	77487.7	67631.7	61652.4	85615	84689.3	75015.8	14124.4	12400.6	38767.7	8035.67	6471.21	7312.31
Poly(rC)-binding protein 2 OS=Homo sapiens OX=9606 GN=PCBP2 PE=1 SV=1	6.38	38979.4	11891.3	Q15366	16	56.16	0	PCBP2_HUMAN	24800.1	25500.2	24489.4	64126.7	61742.1	61264.7	50990.1	52449.9	50497.1	35197.5	30339.9	30404.9	20211.9	18211.5	18357.2	19623.5	17876	16946.3	21435.9	20837.3	20198.1	90780.4	82464.1	81779.6	93259.5	78623.1	79129	67275.2	64806	65875.5	48729.6	40384.8	42077	25455.7	26417.3	23052.6	21948.7	23997.3	19915.3	8802.67	9494
40S ribosomal protein S2 OS=Homo sapiens OX=9606 GN=RPS2 PE=1 SV=2	10.89	31609.6	11876.2	P15880	20	58.7	0	RS2_HUMAN	29856.3	27904	26550.3	57850.3	61197	65059.7	56619	55047.3	57679.3	42327	37922.7	41747.3	26674.7	25239.7	26662	13258.7	12993	12505.7	23194	22681	23937	81596	82339	87646.3	70614.3	72621.7	76138.3	70238.3	73998	77398.7	84825.7	75227	77935.7	49818.7	48296	48497.7	34981.7	35127.3	36510.3	14260.7	13937.3
40S ribosomal protein S3a OS=Homo sapiens OX=9606 GN=RPS3A PE=1 SV=2	10.43	30173.1	11854.4	P61247	15	43.18	0	RS3A_HUMAN	15994.3	15403	16371.7	40448	40024	31834	30461	31696.3	21343.3	20374.7	22075.7	18110.3	13907.3	11676.3	10105	8724.67	8149	5779.33	16781.7	16714	15472.3	40682	45008.7	46616.7	41704.3	41833	43483	38707.7	38810.7	40810.3	49166	50457.3	47658	28409.7	28891.7	25191	23262	24630.3	23638.7	10430	9892
40S ribosomal protein S28 OS=Homo sapiens OX=9606 GN=RPS28 PE=1 SV=1	11.31	7898.07	11841.5	P62857	5	40.58	0	RS28_HUMAN	25166	28173	27276.5	11085.5	10205.5	12611	14823.5	12535	13647.5	12992.5	9729.5	12663	22827	18596	19266	20613.5	18723.5	21607	31482.5	31119.5	31715.5	18437	19111.5	20153	16407	18443.5	20888.5	27551.5	36275.5	38168	29480	29721	38395	54265	56687.5	62082.5	63783.5	63729.5	49869	53928	57104
ATP-dependent RNA helicase DDX39A OS=Homo sapiens OX=9606 GN=DDX39A PE=1 SV=2	5.34	49642.9	11796	O00148	20	42.15	0	DX39A_HUMAN				41472.9	42551.7	43618.4	27308.8	28245.8	28450.5	22485.6	22949.8	22093.5	17269.5	15426.6	16038.7							34129.1	43326	44434.8	38126.2	46749.9	47957.2	25187.3	29222	29239	22963.1	22828.6	26997.6	41162.3	44664.3	49761.1	16485.4	16520.6	18989.8	8088.5	7387.83
Adenylate kinase 2_ mitochondrial OS=Homo sapiens OX=9606 GN=AK2 PE=1 SV=2	7.85	26705.9	11766.3	P54819	14	56.07	0	KAD2_HUMAN	34838	37769.3	35066	35684	35376.7	35592.7	33979.7	33447	27215.3	41999.7	44178	39344.7	34882.3	38937.7	31074.3	26528.3	25408	21160	16947.7	15641	14979	43622	47306.7	49118	44198.3	50445.7	49122.7	59062.3	56185.3	56024.7	64424	59459.3	66755.3	64301	67622.7	63281.3	43632.3	42383	43790	8334	8038.33
Stress-induced-phosphoprotein 1 OS=Homo sapiens OX=9606 GN=STIP1 PE=1 SV=1	6.42	63266.7	11758.6	P31948	42	56.54	0	STIP1_HUMAN	80291.3	84699.3	84020.7	104637	94243	99333.3	96868.7	90735.3	102943	89937.7	89960	89878	82459.7	84579.7	80887.3	55385	55005.3	52146	57793.3	60534	58289.7	108280	106910	109179	97024.7	110603	112817	87052.3	116850	117444	97715.3	104450	115214	96964.7	108748	119012	97074	106332	106183	89451.7	87062.3
Hypoxanthine-guanine phosphoribosyltransferase OS=Homo sapiens OX=9606 GN=HPRT1 PE=1 SV=2	6.27	24807.5	11755	P00492	10	48.17	0	HPRT_HUMAN	87310	104602	105557	66355.7	76981.7	75988	73055.3	77889.3	77879.3	92285.7	99165.7	92720	114986	113911	105916	110217	118853	115795	137192	143266	145452	60878	74482	77342.7	62745	68227	69143.3	70098	74028	72920	82542.7	82261.3	85729.7	92316.3	98588.7	104148	114078	119778	133703	100778	96423.7
Acidic leucine-rich nuclear phosphoprotein 32 family member B OS=Homo sapiens OX=9606 GN=ANP32B PE=1 SV=1	3.73	28958.8	11742.6	Q92688	4	17.53	0	AN32B_HUMAN	58484.9	57176.7	63079.3	71842.5	76602.1	77212.6	77664.7	78659.3	72861.7	88042	75783.5	74044.3	51240.8	50418.1	46273.6	54125.7	49813.7	49516.7	51302.4	48785.4	46184.4	47566.9	62300.2	63247.4	45691.5	63816.8	66284.9	45670.5	71961.1	74439.5	51968.6	44572.6	72006.1	37617.6	38549.8	56406.9	27739.9	35930.3	32348.7	15642	13829.7
Heterogeneous nuclear ribonucleoprotein A/B OS=Homo sapiens OX=9606 GN=HNRNPAB PE=1 SV=2	8.49	36339	11735.4	Q99729	12	33.73	0	ROAA_HUMAN	16661	21007.7	19523	37703.3	36693.3	41121	26752.3	25560.3	32817	26517.3	24447	28966.3	25261.3	23476.7	32039.7	27063.7	26899.3	34453.3	33422	29886	42716.7	39700	49562.7	50523	36873.3	42721.7	44645	35270	39208.7	41990	31565.7	12436.7	34896.7	34940.7	31096.7	30220	42408	45420.3	51425	38809.3	38763.3
Keratin_ type I cytoskeletal 14 OS=Homo sapiens OX=9606 GN=KRT14 PE=1 SV=4	4.9	51903.7	11729.6	P02533	33	64.83	0	K1C14_HUMAN	42843	43368.8	43824.2	15456.6	15271.2	17493	19946.1	21879.6	22747.7	25979.6	25115.1	27261.5	12867.5	13419.9	14720.1	108250	100483	110194	31480.3	28785.7	31486.6	21291.7	20329.4	20877.2	65705.8	59424.5	62314.5	32213.7	28636.9	32096	35849.5	35646.4	31145.9	74127.5	70136.2	68574	86873.3	81324.5	79564.9	79115.3	78720.7
ADP-ribosylation factor 5 OS=Homo sapiens OX=9606 GN=ARF5 PE=1 SV=2	6.39	20643.8	11719.3	P84085	12	68.89	0	ARF5_HUMAN	8437.78	8437.01	8909.4	14659	14579.2	17668.8	18866.9	19326.3	21686.5	16013	15677	18059.1	10914.9	10336.8	10721.6	3328.68	2698.07	2699.54	4319.53	4210.89	4808.36	24716.7	29808.6	28963.6	26901	29435.7	29411.5	25843.7	28850.3	28243.3	26809.7	19388	30569.3	17064.1	16092.9	17201.1	10898.9	8389.16	11525.9
Putative Ras-related protein Rab-1C OS=Homo sapiens OX=9606 GN=RAB1C PE=5 SV=2	5.08	22245.1	11716.8	Q92928	6	35.32	0	RAB1C_HUMAN	4972.73	5328.17	4265.17	1413.18	1909.39	2096.49	5662.08	5924.11	6449.57	4889.24	4156.3	4674.78	8144.72	7728.32	8227.37	14934.1	19730.1	7118.75	3452.78	3769.75	3498.7	8409.22	8492.58	8680.73	11585	10871.3	11540.4	15409.8	12851.6	14120.5	14908.4	15193.3	13075.5	5080.73	3357.41	6770.72	2238.55	2179.19	2583.91
Keratin_ type II cytoskeletal 6A OS=Homo sapiens OX=9606 GN=KRT6A PE=1 SV=3	8.07	60330.2	11685.6	P02538	29	43.97	0	K2C6A_HUMAN	29041.9	29057.8	30108.5	9585.83	11134.9	12334.8	14961.7	13791	15347.5	21665.6	21453.7	22786.1	15246	12655.3	13549.9	71293.5	69736.6	76734.9	27754.3	27151.8	27958.6	17793.2	16497.1	17151.6	40539.7	40095.4	42242.6	21475.8	19100.6	19656.1	13000.7	26580.4	23143.2	32372.7	38415.6	32419	49031.6	46443.1	50063	76492.5	84881
Proteasome activator complex subunit 3 OS=Homo sapiens OX=9606 GN=PSME3 PE=1 SV=1	5.6	29620.2	11665.8	P61289	15	56.69	0	PSME3_HUMAN	60346.7	60856.7	61771	41211	40414.7	47035.3	42212.3	43880.7	49303.7	62889	60154.7	62647.3	74763.3	71379.7	65831.7	82117.3	79074.7	83395.7	86441.7	87810.3	93081.3	60840	58078.3	57120.3	52254.7	57566.7	60586	70400	64123	68090	79884	75506.7	74412	83201.3	85333.3	84956.7	91345	107207	98322	115087	106042
Small nuclear ribonucleoprotein G OS=Homo sapiens OX=9606 GN=SNRPG PE=1 SV=1	9.58	8553.13	11635.6	P62308	2	25	0	RUXG_HUMAN	8584	8311	21840	6514	11654		11282	11962		15088	15837		22501	19051		24736	23817		24943	24964																	17352
Cytochrome c OS=Homo sapiens OX=9606 GN=CYCS PE=1 SV=2	10.15	11862.8	11626.3	P99999	9	62.86	0	CYC_HUMAN	45680.7	45460.7	45554	42365.3	41399	49504	33944.7	36577	44961.3	44113.7	42252.7	55962.3	57307	53553.3	62828.7	62984.7	61567.3	75305.3	54681.3	56687	68530.7	23138	27017.3	27551.3	17783.3	21836	23349.7	30164.3	35661	37236.3	30808.7	34227	35655	55522.3	55595.3	56839.7	59888.7	62127.7	59297	69248	65444
Puromycin-sensitive aminopeptidase OS=Homo sapiens OX=9606 GN=NPEPPS PE=1 SV=2	5.37	103961	11609.2	P55786	45	51.03	0	PSA_HUMAN	63857	68818	67630.3	57469	59820	61813	63820	62664.3	68492.3	77270.7	69349.3	75639.3	76531	69025.3	68554.7	73314.3	62235	62521.3	38770.3	37609	39012.3	53857.3	52853	55122	56381	55628.7	55655.3	59723.3	64881.7	66990	77451	71188	77487.7	75515.3	74318.7	69378.3	83627.3	71459.7	75303.7	24070	21713.7
Plastin-3 OS=Homo sapiens OX=9606 GN=PLS3 PE=1 SV=4	5.27	71324.4	11604	P13797	32	48.89	0	PLST_HUMAN	38411.5	38454.3	37927.2	48284.1	52206	52450	46522.2	54558.6	51188.3	66956	63813.8	70620.7	39753.3	38520.3	43764	21867.5	22700	26071.8	24535	26609	25652.3	47220.6	51909	43867.2	47575.7	45432.7	49628.3	50600.5	56134	55027.3	59749.3	62161.3	67837.7	43238.3	45205	50631.2	21220.3	20565.2	21146	10831.3	10230
40S ribosomal protein S9 OS=Homo sapiens OX=9606 GN=RPS9 PE=1 SV=3	11.3	22648.5	11506.5	P46781	12	46.91	0	RS9_HUMAN	25245	22235.3	23081.7	45789.7	46965	47484	35903.3	33879.7	39662.7	25061	24287.7	33102.3	21464.7	22444.7	24052.3	16557	15236.3	14244	23566	23412	22373	50943	58267.3	60546	50377.7	56696.3	58471.3	42101.7	48484	50454	49366	50789.7	56571.3	35118	36341.3	37993	33950	32948	41365.3	18873.7	17144.7
Myosin-9 OS=Homo sapiens OX=9606 GN=MYH9 PE=1 SV=4	5.34	227787	11506.3	P35579	108	51.12	0	MYH9_HUMAN	16409	15094.7	15251.3	67647	72683	69893	67746.3	81078.7	81938.7	62215.3	66548.7	68994.3	18852.7	20366.3	21251.3	14018.7	12983	19385	15065.3	16340.7	22789	72283.7	74530.3	75364.7	75636.7	72349.3	70177.3	68225.3	66317.3	67197.3	64992.7	65143.7	58872	21599	23671	20376.7	15232.3	15202.7	18201.5	15600	13571.3
Ubiquitin-conjugating enzyme E2 variant 1 OS=Homo sapiens OX=9606 GN=UBE2V1 PE=1 SV=2	8.18	16609.1	11502.8	Q13404	8	49.66	0	UB2V1_HUMAN	8682	8503	8325.67	6827	6488.1	6827.74	4450.52	4799.5	6482.8	11143.8	10297.5	6942.62	7415.71	7822.36	6221.44	3961.96	3009.37	3062.06				11636.7	12650.5	11260.2	11725.9	11837.2	11583.5	15546.2	16868.3	15362.4	16281.4	14698.8	15748.2	20297.1	19325.4	18813	10883.9	11250.4	12133.3
Elongation factor 1-alpha 2 OS=Homo sapiens OX=9606 GN=EEF1A2 PE=1 SV=1	9.49	50812.4	11491.6	Q05639	20	45.57	0	EF1A2_HUMAN	23311.1	22837.5	23329.3	33031.5	29983.4	34738.5	30583.3	28652.9	28860.8	32079.6	28112.6	28423.4	17353.7	18877.4	17756.1	15486.5	14491.2	15207	8857.41	9664.26	9501.08	31817.6	35018.9	34803.8	30664.1	31334.3	31670.8	28606.4	30016.9	29392.7	28357.8	30506.2	31476.1	27712.2	24726.5	27457	15526	17577.5	19530.3
Adenylyl cyclase-associated protein 1 OS=Homo sapiens OX=9606 GN=CAP1 PE=1 SV=5	8.07	52357.8	11487.2	Q01518	21	40.42	0	CAP1_HUMAN	15131	15805.3	15329.3	57442	57466.3	64370	59356	61606.7	63649	69790	61888.7	71060	16996.7	15112.3	16859.3	7389.33	7289.67	8665	8554.33	8423.67	9571.33	68344	65845.7	70178	74445	74536	81530	80763.3	77033.3	88460.3	91647.7	91090	95386.3	24606	27810.3	29060.3	11345	12885.7	12213	6443.33	5659.33
Ezrin OS=Homo sapiens OX=9606 GN=EZR PE=1 SV=4	5.9	69527	11429.4	P15311	38	47.27	0	EZRI_HUMAN	43070.3	43941	39812	45368.7	49651.3	56304	47436.3	50592.3	56163	56045.7	50149.7	59977	33712.3	28764.3	33130	35814.7	36745.3	37347	32139.7	32275.7	35980	60101.7	58939	57266.3	57946.3	62575.3	62143	75345.7	72161.3	71736.7	75168.3	77446.7	76206.3	67622	55702	66978.7	73616.7	60454	77206	70262	63595.3
Putative protein FAM10A4 OS=Homo sapiens OX=9606 GN=ST13P4 PE=5 SV=1	4.8	27577.9	11413.2	Q8IZP2	10	54.58	0	ST134_HUMAN	36164.1	33043.2	32890.9	61989.7	60890.5	67226	52412	52933.9	57314.4	34894.5	34458.2	34912.5	33611.8	31446.2	34836.4	32141.8	28883.7	30053.3	34369.3	35598.2	35433.2	49093.7	43896.3	51592.7	17210.9	14869.2	15094.9				8793.25	7889.33	7630.75	39927.4	41049.1	34028.9	36040.4	32868.5	31612.3	33868.4	30208.8
Proteasome activator complex subunit 1 OS=Homo sapiens OX=9606 GN=PSME1 PE=1 SV=1	5.69	28894.2	11384.5	Q06323	18	57.43	0	PSME1_HUMAN	20506.7	19899.7	20104.7	29561	28071.7	41468.7	30874	30451.3	43991.7	36030.3	32050	41601.3	20440.7	18954.7	26775.3	18837.3	17122.3	19082.3	21369.3	21838.3	24847.7	39685.7	37404.7	36335.7	40243	35549.3	35396	43175.7	41883	40351.3	44679.3	40401	44672.3	32959	32094.3	31197.7	30011.7	25987	27273	20692	21314
Proteasome subunit alpha type-2 OS=Homo sapiens OX=9606 GN=PSMA2 PE=1 SV=2	7.32	26012.7	11340.6	P25787	11	52.14	0	PSA2_HUMAN	44628.7	45759	43314.3	24695	29102.3	33647.7	25240	22397.7	28603.3	32875.7	41419.3	40561.3	42844.3	47681.3	42359	53142.3	46314	48403.7	54776.3	57242.7	58437.3	33936.3	34882.3	37098	32237	33965.3	37292.3	36938	35372.7	40329.7	37907.3	45176.3	49033	60704.7	61339.7	59875.3	65858.3	88905	85423.3	110765	121483
Nucleolin OS=Homo sapiens OX=9606 GN=NCL PE=1 SV=3	4.4	76671.5	11327.8	P19338	29	37.61	0	NUCL_HUMAN	107555	106331	114066	154219	146441	149259	153189	148356	161410	130532	132086	127964	118046	120432	112708	101034	95610.7	101866	128468	131573	136147	134105	131476	134040	132547	125754	119201	141395	128424	127308	138829	125926	125602	87927.7	88886.3	80996.3	88167.7	88295.3	91053	57954	47914.7
Keratin_ type II cytoskeletal 6B OS=Homo sapiens OX=9606 GN=KRT6B PE=1 SV=5	8.07	60352.2	11308.3	P04259	29	43.97	0	K2C6B_HUMAN	27518.9	28011.7	28312.5	10027.8	8457.28	8187.07	11989.3	9724.38	7640.07	15820.1	13137.1	15811.4	12465.7	11870.5	12512.5	67380	64226.1	71199.1	22564.2	23996.4	25619	10561.1	10785.2	10703.7	16751.3	18284.6	19438.9	15463.2	12782.2	14469.1	16119	16023.9	16685.2	26486.1	25546.3	25789.5	41783.9	38637.9	40698.2	49104	51858
Acetyl-CoA acetyltransferase_ mitochondrial OS=Homo sapiens OX=9606 GN=ACAT1 PE=1 SV=1	9.21	45484.8	11294.5	P24752	21	48.24	0	THIL_HUMAN	13067.3	13729.7	13149	45372.7	44457.7	55647.3	43490	43362.7	52560.7	49377	48651	59960.7	12031	13199.7	13077	6169.67	10572	4044.33	12355	13379		49636.3	50073.3	51808	46939.3	45446	48232.3	49178.3	45769.3	50273.7	58235	64382.3	59567.3	23658.3	24445.7	22243.3	6584	5934.33	4284
Proteasome subunit beta type-4 OS=Homo sapiens OX=9606 GN=PSMB4 PE=1 SV=4	5.62	29261.4	11253.5	P28070	12	60.23	0	PSB4_HUMAN	83876.7	81146.3	82292.7	60056.7	62330	61102.7	58962.3	65139.7	59628.3	77508	77632.3	75875.7	80727	82359.3	83642.3	101935	93688	98569.7	102223	100704	104474	61038.3	65574	66776.3	67098	57171.3	57537.3	69489.7	64738	65503.3	83819	83761.3	75509.7	92215.3	83821	84743.3	106458	119745	120093	132634	130697
ATP-citrate synthase OS=Homo sapiens OX=9606 GN=ACLY PE=1 SV=3	6.98	121752	11232.3	P53396	50	45.59	0	ACLY_HUMAN	6674.67	13925.7	7180	78321.3	77359.7	82887	80925.3	78367.7	84220	51688.3	47707.3	53369	13677.3	14237.3	6771.67	4220.33	8047.67	5273	13363.7	6899.33	6687	78968	79371	75387.7	74645.7	80842	78276.3	77003	78329	77329	71890.3	69175.3	60455.7	7334	7718.33	8715.67	8861.33	10423.7	5784.33	4579	4026
Proteasome subunit beta type-2 OS=Homo sapiens OX=9606 GN=PSMB2 PE=1 SV=1	6.64	23007.4	11205.4	P49721	6	26.87	0	PSB2_HUMAN	55028.3	55294	52214	38555	40402.3	43616	34402	34877.3	38648.3	48797.7	47483.3	54313	31058.7	32378	35736.7	72996	68238	73378.7	73016.3	78689	89429.3	49990.3	46303.7	46021.7	49570.7	41802.7	44232.7	56559.7	47685	47163.7	77981.7	65721.7	58412.3	80497.7	83378	64993	97146	94898.3	85664	106431	101452
Cyclin-dependent kinase 1 OS=Homo sapiens OX=9606 GN=CDK1 PE=1 SV=3	8.81	34152.5	11138.5	P06493	17	66.67	0	CDK1_HUMAN	12230.7	10708.7	11806.3	32727.7	37934.7	36325	23805	27457.3	25543.3	15431	14207	12015.7	9033.67	9962.67	11060.7	10356.5	10454.5	10526.3	11903	11637.3	12852.3	68129.7	63559.3	61601.7	71235.5	60408.7	61621.7	36455.7	32170.3	31654	19468	20301.3	19956.7	15210.7	15355	12545	15240	15295.3	17477	13068.7	12978
Heterogeneous nuclear ribonucleoprotein D0 OS=Homo sapiens OX=9606 GN=HNRNPD PE=1 SV=1	7.92	38605.3	11130	Q14103	14	34.08	0	HNRPD_HUMAN	56351.5	59946	62158	80297.3	78576.3	84555.1	62942.3	65115	63240.2	68282.3	66493	68903.6	72960.3	72855.3	62789.2	69336.3	68235	58924.2	75052	79946.7	67998.7	61977.3	61219.6	64691	46211	52600.9	55848.2	56991.3	56410	61964.8	54391.7	50150	56129.3	58730.9	53111.3	56428.6	64014.7	66500.3	58867.2	64527	63336.3
Carbonyl reductase [NADPH] 3 OS=Homo sapiens OX=9606 GN=CBR3 PE=1 SV=3	5.78	31249.5	11021	O75828	13	51.99	0	CBR3_HUMAN	11208.4	11810	11447	7961.29	8207.08	9967.04	8889.05	9702.5	10383.1	11027	10092.4	10494.4	12361.4	12106.4	11658.7	3855.46	4466.72	5850.62	8099.18	8439.45	18611.2	10313.2	9878.99	9742.35	10818.8	9427.46	9806.53	11556.8	10302.4	10517.5	12003.5	11690.1	10725.5	4998.87	6900.68	6962.92	3659.91	3778.48	5255.94
60S ribosomal protein L11 OS=Homo sapiens OX=9606 GN=RPL11 PE=1 SV=2	10.13	20480.5	10986	P62913	6	40.45	0	RL11_HUMAN	23536	19527.5	19408	39856	41131.7	44915.7	26442	26173.7	28595	18279.3	25323	20318.3	20081	13848	17011.7	11880.5	10381	11886.5	20948.5	20249.5	22482	62558.7	58165	63810.7	45744	45009.7	45401.3	44136.7	39138.3	38231	42282.3	43733	39665	27687.7	26227	24347.3	24694	23066.7	22829.7	15106	10199.7
Eukaryotic translation initiation factor 1A_ X-chromosomal OS=Homo sapiens OX=9606 GN=EIF1AX PE=1 SV=2	4.88	16574.5	10959	P47813	6	36.81	0	IF1AX_HUMAN	43655	32784.7	36104	45863.7	54965.7	61117.7	43679.3	54080	88559.5	52144.7	52560	90100	38378.7	40397.7	60942.3	15300.5	14624.5	19827.5	17927	18940	23631.5	52612.3	57454.7	56952	58528.7	61639.7	64240.7	66365	64527.3	64873.3	66357.7	67298.7	82336.5	71367	77637.5	73800	43645	51735	63166	18852	22056
RuvB-like 1 OS=Homo sapiens OX=9606 GN=RUVBL1 PE=1 SV=1	6.02	50570.3	10879.7	Q9Y265	20	52.41	0	RUVB1_HUMAN	51248.3	51458.3	50856.3	50158.7	47404.3	51523	48462.3	51981.7	53339.3	59995.7	54571.7	57692.7	60797.3	57662.7	60388.7	21695.7	22962.7	21081.7	15169	15212.3	15495.3	55912.3	58182.7	58967.7	54285.3	58660.3	58774.3	59942	60343.3	59775	67772	72220	69335.3	72534	79546.7	67746	51464.7	50178	45087.3	10154	9292
Cystatin-B OS=Homo sapiens OX=9606 GN=CSTB PE=1 SV=2	7.52	11196.6	10839	P04080	5	77.55	0	CYTB_HUMAN	25906	26403	24825.7	36481.3	36301	39973.3	31695.3	33470.7	35595	43932.7	41988.3	43019.7	29831.3	32498.3	31730.7	17818.7	18382.3	16435.3	19587.3	20717	20107	32222.3	35038.3	34397.7	20490.3	27810.7	25429	39206.7	40735.3	40183	28349	25538	31408	45042.7	46515.3	54442.7	25910.7	25382.7	26542.7	26651.7	25662
Putative heat shock 70 kDa protein 7 OS=Homo sapiens OX=9606 GN=HSPA7 PE=5 SV=2	7.87	40472.6	10833.5	P48741	9	28.34	0	HSP77_HUMAN	20604.5	20590.8	21980.1	13102.1	14795.8	15815.2	15272.9	13798.5	15778.7	17236.4	17182.4	18475.3	25572.8	28042	29573.1	20244	20336.7	20661.6	16151.9	15751.6	17569.6	15937.9	21133.5	20726.7	15013.2	22545.8	22905.1	18481.6	22237.5	22619.8	22311.1	18355.6	25170.8	31416	28444.2	32038.9	29728.8	27457.3	29499.6	18046	17391.7
Keratin_ type II cytoskeletal 5 OS=Homo sapiens OX=9606 GN=KRT5 PE=1 SV=3	7.8	62606.6	10815.6	P13647	30	43.9	0	K2C5_HUMAN	46952.4	50523.2	50765.9	19001.5	17161.3	20178.3	17681.3	12210.3	17629.1	23506.2	24060.9	22958.8	23745.6	19550.4	20052.6	136114	130864	134201	34848.4	34609.8	31644.2	18289.5	17566.2	17517.4	42132.4	39673	38029.3	32477	30943.3	28877.3	20137.7	29240.1	26821.1	62709.1	66694.4	57280.7	71074.1	67224.2	79148	56210.5	60392
ATP synthase subunit beta_ mitochondrial OS=Homo sapiens OX=9606 GN=ATP5F1B PE=1 SV=3	5.1	56560	10813.9	P06576	24	65.6	0	ATPB_HUMAN	87762.3	96564	98142	55788	55889.7	59763.7	49033	52367.3	53069	54845	52903.3	59362.7	99101.3	102819	102696	123662	120989	124977	91076.7	96368.3	92470.3	49102.3	50775.7	49082.3	42400	41727.7	40811.3	47258.3	46343	46564.3	52671.3	53721.7	49918.7	85305.7	83866	77557.7	111304	104643	111551	40939	35785
ATP-dependent 6-phosphofructokinase_ platelet type OS=Homo sapiens OX=9606 GN=PFKP PE=1 SV=2	7.37	86508.7	10797.2	Q01813	32	42.73	0	PFKAP_HUMAN	88914.7	93682.3	93268.3	91144.9	92328.9	71419.9	90028	92198	89183.6	108991	107500	96960.6	104650	102465	93387	89366.7	85420.3	81900.3	57177	58330	52547.7	78580	76746.1	92885.1	85066.6	77076.3	81685.3	87512.3	77476.3	81784.7	99705.8	103707	96684.3	112487	117498	94122.3	127750	133834	104108	59724.7	59691.3
Transcription intermediary factor 1-beta OS=Homo sapiens OX=9606 GN=TRIM28 PE=1 SV=5	5.43	90317.6	10722.3	Q13263	24	42.51	0	TIF1B_HUMAN	33684.7	29620	31143	61752	65933.3	71952.7	46757.7	51504	56234.3	34929.3	35781	41361.7	24671.7	27631	29320.7	30718	27426	33537.7	32295.7	35910.3	43887.3	70373	63205	60108.3	75866.3	64683	64252.3	55917.3	48705	46222.3	41581.7	40551.7	36146.3	26866	26863.3	24753.7	27714.3	28861.7	28036.3	18969.7	17750.3
Poly(rC)-binding protein 1 OS=Homo sapiens OX=9606 GN=PCBP1 PE=1 SV=2	6.75	38011.1	10710.3	Q15365	13	41.85	0	PCBP1_HUMAN	30496.5	26094.2	27850.5	55346	56561.8	49592	47489.8	47448.1	44373.7	40417.6	35525.1	37409.9	24375.2	23329.9	17436.5	29116.3	28685.5	25600.2	33016	32326.8	29292.7	48329	73065.1	68490.6	56082.3	68400.4	71698	63091.9	61043.1	65712.2	43372.1	36958.6	53612.6	39590	41291.1	43830.3	41501.3	42755	32471.7	19374.9	18006.4
Plasminogen activator inhibitor 1 RNA-binding protein OS=Homo sapiens OX=9606 GN=SERBP1 PE=1 SV=2	9.26	45022.5	10700.4	Q8NC51	28	60.78	0	PAIRB_HUMAN	50375	49308.3	45270.7	73917.7	66689.3	63723.7	70752.7	63912.3	60244.3	59757	58937.3	68264	69524.3	66092	70593.3	69513.3	66950.3	64531.7	80339.7	81246	88023.3	47786	56871.7	56949.3	57058	62713.3	63778	60659	60189.3	60603	67224	63190.7	65059.7	72671	69517.3	71989.3	69278	57948	88038.7	106472	89481.7
Ubiquitin thioesterase OTUB1 OS=Homo sapiens OX=9606 GN=OTUB1 PE=1 SV=2	4.66	31512.2	10686.3	Q96FW1	9	35.42	0	OTUB1_HUMAN	10882	13271.3	9815.67	34297.7	34535	41402	34440	35867.7	42853.3	36380	37301.3	44625.3	11415.3	11622.3	14250.7	5503.67	6398	8263	6119.33	6986	10669.3	53069.7	43561.3	43720.3	48919	36676.3	37107.3	53447.7	42054	42219.7	51628	54141	41379.3	22354.3	21405.7	16186	11592.7	11771.7	9505.33	7269.33	5511
Septin-2 OS=Homo sapiens OX=9606 GN=SEPTIN2 PE=1 SV=1	6.17	41715.7	10684.6	Q15019	21	68.7	0	SEPT2_HUMAN	40777.7	46150	45564	34514.3	37934	37200	32492.7	40574.3	42652	44823.7	49884	50845.3	51176.7	50994.3	56705.3	44950	45140	36033.3	26325	29504.7	28912.3	31073.7	37407	38563.7	32848.7	37705	35144.7	40988	43955	43523	48322.3	39538	49692	39590.7	38507	51277	37172	29389.3	57453.3	9677.67	11812.3
Bifunctional purine biosynthesis protein PURH OS=Homo sapiens OX=9606 GN=ATIC PE=1 SV=3	6.3	65129.2	10660.6	P31939	33	56.08	0	PUR9_HUMAN	4845.67	4244	3603.67	49736	51874	53884.3	45891.7	45801.7	47286.3	23268	22128	23668	4860.67	5203.67	7152.67	4323	64712	24782.5			3601	60290.7	64972	64983	64271	64109	63490.3	53228	57390.7	56441.7	41711	40089.3	44303	18236.7	16927.7	16873.7	16724.7	17000	18080.7	6668.33	6294
D-3-phosphoglycerate dehydrogenase OS=Homo sapiens OX=9606 GN=PHGDH PE=1 SV=4	6.31	57392	10631.7	O43175	18	35.46	0	SERA_HUMAN	96837.3	87890.7	96107	127529	128853	129874	119188	122901	115983	115071	124177	127614	88649	86299	88490.3	12627.3	12626	13364.3	12067.7	13839.3	14955.3	111316	121655	123129	112289	118140	119577	116947	113328	119929	127949	129737	127763	96216.7	124181	101384	57167.3	56820	51424	13972.7	11398.3
Threonine--tRNA ligase 1_ cytoplasmic OS=Homo sapiens OX=9606 GN=TARS1 PE=1 SV=3	6.25	84347.7	10625.7	P26639	34	50.9	0	SYTC_HUMAN	13753	14224	13807.3	55353.7	58327	65198	58101.7	60430.3	70041.3	50025.7	48054.7	60796	13426	12005.7	16547.7	14572.3	15660.7	20941	9300.33	7947.67	9878.67	79701	83907.7	80423.3	90685.7	90567	87261.3	81601.7	82357	86623	75131	76110.3	76906.7	26487.3	27049.3	27051.7	19681	19673.7	20405.7	11528	10951.7
Heterogeneous nuclear ribonucleoprotein H2 OS=Homo sapiens OX=9606 GN=HNRNPH2 PE=1 SV=1	5.88	49548.8	10594.1	P55795	17	39.64	0	HNRH2_HUMAN	21888.8	20119.8	19880	11907.4	11128.3	12908.5	18360.6	17478.2	20647.7	14826.9	14397.9	16925.6	23255.5	22104.9	24768.2	19959	19063.6	21326.5	21935.6	22058.2	24375.9	12070.7	11892.7	12185.9	14039.4	12433.5	12420.6	13143.5	11986.4	12062.9	12624.4	12390.3	11281.4	17044.5	15820.5	17207.2	16963.7	17200.6	17572.6	12718.7	12228.3
Reticulocalbin-1 OS=Homo sapiens OX=9606 GN=RCN1 PE=1 SV=1	4.67	38890	10565.7	Q15293	23	70.39	0	RCN1_HUMAN	57079.3	55533.7	55372	46100.7	41976	47600.7	43729	42214.3	51299	55162	55296.7	62030	64753.3	64196.3	80781.7	74953.7	70807.3	80639.3	84501.7	95416	103190	43935	45767.7	47365	44216.3	41874.7	41023.7	43596.7	42007	43379.3	57594	45122	44506.3	69540.3	69285	62931	86025.3	80465.3	75128	119289	103801
Tropomyosin alpha-3 chain OS=Homo sapiens OX=9606 GN=TPM3 PE=1 SV=2	4.49	33007.1	10542.1	P06753	14	33.68	0	TPM3_HUMAN	85929.4	118210	126356	77301.8	83461.9	81485.7	78040.8	92774.5	87896.2	105556	110970	104472	118414	136545	113684	93518.5	106315	101566	137368	138714	138160	60422.7	53040.5	52984.3	57653.3	57781.3	53373.7	73883.4	62124.6	60503.3	82489.2	72517.3	66470.2	86963	93037	94561.8	105203	101398	114849	128242	117445
Histone H2B type 1-B OS=Homo sapiens OX=9606 GN=HIST1H2BB PE=1 SV=2	10.99	13950.2	10524.4	P33778	5	35.71	0	H2B1B_HUMAN	7314.94	7267.49	5476.34	12002.2	12095.3	11214.1	9672.82	9372.4	8666	8488.21	8019.88	7247	6147.55	4911.54	5355.38	7428.96	6400.59	8133	7759.63	8150.55	8822.5	14234.3	12860.7	13039	13653.7	11905.3	12222.3	11434.8	15568.7	14588.3	12507	12603.7	11311	7758.5	6860	7613	8904.5	9462.5	10382	6774.5	6341.5
Calumenin OS=Homo sapiens OX=9606 GN=CALU PE=1 SV=2	4.28	37220.9	10523.7	O43852	25	61.9	0	CALU_HUMAN	45622	54877	51467.3	37424.7	35822	39009.7	36426.3	36448	37672	45236.7	45120	45298.3	64187	59436.7	57576.3	75999.3	68314	61671.3	84136	77748.3	79686.3	47422.7	45473.3	45250.7	38248	34951.7	33420	42615.3	37899	37665.7	44845.3	42194	39954.3	50014.3	47134	56437	56485.7	61581.3	55239.7	78799.7	71275
ATP synthase subunit delta_ mitochondrial OS=Homo sapiens OX=9606 GN=ATP5F1D PE=1 SV=2	5.2	17490	10514.7	P30049	2	11.9	0	ATPD_HUMAN	20244	19174	17364	4609	3955	5995	5380	5087	7547	7313	6866	9507	20281	18378	26593	27740	48202	60745	76483	82922	91624													27150	24137	24809	61492	51477	47582	108288	106203
SAP domain-containing ribonucleoprotein OS=Homo sapiens OX=9606 GN=SARNP PE=1 SV=3	6.07	23727.9	10485.1	P82979	12	64.29	0	SARNP_HUMAN	28550.7	26915.3	28103.3	15498.3	15333.7	17932.3	17032.3	14561.3	18365	19988.7	19932.3	25726	38244.3	36890.3	36724.3	35574	32579	34760	38756.7	41160.7	44505.3	30253.3	35086	33615.3	31743.7	33217.3	32885.3	39049.7	41321.7	37630.3	38068.7	37937.7	37668.3	55866.7	54215.3	50427	50313	50493.3	54246.3	71026	70526
Heme-binding protein 2 OS=Homo sapiens OX=9606 GN=HEBP2 PE=1 SV=1	4.35	22875.5	10435	Q9Y5Z4	8	43.9	0	HEBP2_HUMAN	16442.3	20153	17644	23020.7	20765	26105	24317.7	22781.3	28428.7	26272.3	23884	29765	20345.3	19930.7	22991	17739	15773.3	20450.7	20374.3	21572	27274	19440	17649.7	24471.3	23669.7	27957	26934	30073.7	29593.3	29525	36026.7	32962	28155.7	26718.3	30294	25384	28460.3	26332.3	22947.3	31740.7	29128.7
Importin subunit beta-1 OS=Homo sapiens OX=9606 GN=KPNB1 PE=1 SV=2	4.49	98482	10404.5	Q14974	28	34.82	0	IMB1_HUMAN	34510.3	36824.3	35062	125184	121847	116011	104785	104766	102723	68821.3	63824.3	62148	28966.7	26678	26200.7	23491.3	23282.3	24484.7	26452.7	27603	24878.3	110606	132947	136037	128460	137144	136899	102084	112840	115350	88087.7	91153	88360.3	33643.3	31424.7	32802.7	28405.7	30740	32620	18621.7	19357.3
Glia maturation factor beta OS=Homo sapiens OX=9606 GN=GMFB PE=1 SV=2	5.01	16884.3	10372	P60983	7	43.66	0	GMFB_HUMAN	38962.7	39464.7	37675	23426.8	21513.6	21882.3	23564.5	21129.9	22166.7	29148	27119.1	30378.7	32127.5	31590.6	31810.9	40165.4	37550.1	38895.6	35212.9	33948.8	35557.4	20763	19824.7	20343	19609	20041.7	20271.7	25290.7	25049	25665.3	25657.4	25054.7	26702.3	42099.9	42484	41988.7	47299.6	48920.9	43708.1	31675.8	25668.2
Pyridoxal kinase OS=Homo sapiens OX=9606 GN=PDXK PE=1 SV=1	5.72	35330.5	10321.9	O00764	9	36.22	0	PDXK_HUMAN	4392			8260	8957	9710	7786.5	7870.67	8597.67	8022	10654	11192	4415	6448	4649			4014			3483	14938	13573	13859.7	14266.7	11582.7	10208.3	13999.3	11281.7	11457.7	15533.3	17382.3	12844.3	17269.3	16708.3	10929.3	9017	9625	9988	11900	10953
Eukaryotic translation initiation factor 3 subunit L OS=Homo sapiens OX=9606 GN=EIF3L PE=1 SV=1	5.92	66955.2	10290.6	Q9Y262	23	40.6	0	EIF3L_HUMAN	20021.5	14692.5	13416	30975.3	31719.7	36131	25701.7	26620.7	25453	29522.7	26380.3	27714	11843.3	8948.67	9694	33342	25642	14077	28221	26371	10113.3	45589.3	39859	42718	42438.3	41848.7	41248.3	40939.3	36519.3	35999.7	45362	43569.7	40018.7	10675.7	9286	10978.3	10994.7	13398	12121		3094
DNA-(apurinic or apyrimidinic site) lyase OS=Homo sapiens OX=9606 GN=APEX1 PE=1 SV=2	8.14	35953.7	10275.6	P27695	12	37.74	0	APEX1_HUMAN	7553.67	7161.67	8338.5	54096.3	59543.7	64889.7	53172.7	56084.3	62511.7	18731	18023.3	20150	6164	6712.67	5938	6153	6585.5	6022.5	7967.67	8399.33	10620.7	44783.3	35433.3	38260.3	59995.3	41342.3	39651	45571.3	35065	33918.3	22328.3	15190	17666.7	5313.5	5114		6901	6942.5	6735	5306.5	3756
Prefoldin subunit 2 OS=Homo sapiens OX=9606 GN=PFDN2 PE=1 SV=1	6.23	16704.9	10160	Q9UHV9	13	66.23	0	PFD2_HUMAN	21223.3	21522.3	20306.3	26078.7	24895.7	29904.7	22389.3	22055	27207.7	25834	23600.7	28449.3	25835.7	25903.7	26011.7	19713.7	19117.7	21101	21561	20709	25362.3	32251.7	30520	31118.3	26522.3	28980	31261	35954	33683.7	34954.7	31794.3	31058	31387	42850	44496.7	44595.3	33991.3	29412.7	30688.3	22854.3	23209.7
Peroxiredoxin-5_ mitochondrial OS=Homo sapiens OX=9606 GN=PRDX5 PE=1 SV=4	8.98	22314.6	10134.5	P30044	9	52.34	0	PRDX5_HUMAN	64845.7	61977.3	64688.7	41195.7	44785.3	42541	43685.7	46279	40594	56661	58184	47764	60675.7	59146.7	55976	35049.7	34032	31893.7	24064	24422	23303.3	14985	22141.3	22848	18349.7	24812	23227.3	24170.3	28028	28109	26118	24678.7	34848.7	48883.3	49677.3	56631.7	43259	43759.7	47997.7	18235	13206.7
S-phase kinase-associated protein 1 OS=Homo sapiens OX=9606 GN=SKP1 PE=1 SV=2	4.2	18829.1	10089.2	P63208	8	57.06	0	SKP1_HUMAN	44440.7	47356.3	42771.3	24872.7	27974.3	33535	44872.5	30679.3	36621.7	55667	36348.7	49586	46429.3	47868	59495.7	51530.7	43224	54936.7	63455	48526.7	58027	46211	39178.7	39146	45653.3	36435.7	37350.7	49291.3	43338.7	43979.7	64905.3	60309.7	56784.3	62786	56587.3	60951.3	62763.7	65016	55959.7	50471.7	42810.7
Glucosidase 2 subunit beta OS=Homo sapiens OX=9606 GN=PRKCSH PE=1 SV=2	4.13	60395	10073.4	P14314	18	32.77	0	GLU2B_HUMAN	121773	120552	128876	116972	116356	128786	122937	119728	129922	132255	124828	143346	135094	136453	144933	131952	123462	137258	150059	149499	164854	101090	102275	94357.3	99226.3	97446.3	94583	105132	105277	103311	109567	109664	112385	128790	132419	118759	148109	134912	140374	157015	147018
Proteasome subunit alpha-type 8 OS=Homo sapiens OX=9606 GN=PSMA8 PE=2 SV=3	9.44	28700.9	10065.4	Q8TAA3	9	41.41	0	PSMA8_HUMAN				6850.23	7421.26	7535.08	4889.46	5246.76	5201.51	13411.5	13298.2	14640.9	19075.2	19498.1	20150.6	18616.1	19002.5	20285.7	20382.4	20060.9	21462.8	3845.95	3760.19	3645.23	3981.89	3571.17	3455.41	3908.67	3434.18	3670.85
Glutaredoxin-3 OS=Homo sapiens OX=9606 GN=GLRX3 PE=1 SV=2	5.15	37717.2	9998.07	O76003	16	43.58	0	GLRX3_HUMAN	30865	27707.3	26808	52818.7	57692.7	60031.3	51007	56521.7	60220	37694.3	34431.3	34522.3	28833	30103.3	28649.7	22989.7	18980.3	20596	18521.3	19079	19375	57528.7	59951.3	61903.3	53645.7	62124.7	63469.3	57513	57242.3	57745.3	42579.3	41787.7	41567.7	34140.3	31198	32609.3	26541.7	28393.3	29030.7	13642	12741.3
Chloride intracellular channel protein 1 OS=Homo sapiens OX=9606 GN=CLIC1 PE=1 SV=4	4.9	27264.9	9973.21	O00299	10	44.4	0	CLIC1_HUMAN	28348.3	29097.7	28773.3	75974.3	78722	76796.7	77340.3	78711	75913	80697.3	78319.7	77437.7	25030	30801.3	27734.7	17022	16036.7	14239	22801.7	21985.3	16973.3	80881.3	77177.3	76590.7	75105	79843.7	78055.3	87461.3	82825	80341	84482.3	89372.3	89416.3	34725.3	33279.7	36467	16992.7	18431.3	17567.3	11186.7	9165.33
Protein arginine N-methyltransferase 1 OS=Homo sapiens OX=9606 GN=PRMT1 PE=1 SV=3	5.02	43089	9966.53	Q99873	10	32.35	0	ANM1_HUMAN	11567	9926	7902.5	51711.3	53822.7	57484.7	52488.7	58716.3	60818.7	49126.3	46158.7	50656.7	6733	8953.67	13288.7	5563.5	6647	9749.67	7378	6712	9817.33	63504.7	58429	53771.3	58098.3	48580.7	50269.7	67750.3	58306.7	57064	59879	58451.7	55107	11405.7	11407	14828.3	7904.67	8270.33	9083.33	5214	4110
Chromobox protein homolog 3 OS=Homo sapiens OX=9606 GN=CBX3 PE=1 SV=4	5.04	20982.5	9917.86	Q13185	6	35.52	0	CBX3_HUMAN	24056	20966.7	20133.7	33639.8	32566.3	38210.3	31431.1	27038.3	30926.4	21812.3	24346.3	33037.6	26036.3	24359.7	24584.3	23825.3	22744.7	29278.7	22808.3	22543	31413	26376	29695	28178.3	31878.7	37702.7	29794.3	35313.7	42815.3	40003.3	29232.7	28476.3	30801.7	30977.3	29717	33739	34949.7	29922.7	32701.3	27131	23977.3
Histone-binding protein RBBP7 OS=Homo sapiens OX=9606 GN=RBBP7 PE=1 SV=1	4.72	48162.3	9917.01	Q16576	14	39.53	0	RBBP7_HUMAN	49986	49355.4	49800.9	81359.7	83256	93915.1	69941.7	74121.4	82251.9	84189	81077.5	87724.4	46255.7	47748.5	48927.4	25578.1	22390.6	25332.4	27801.4	27407.5	27617.8	90981.6	102612	96822.8	77241.2	79909.2	76123.5	85457.8	84852.4	78404.5	91698.3	87348.9	87519.7	69835.1	75637.4	77642.4	49670.9	46459.2	47580	13644.3	12287.2
SUMO-activating enzyme subunit 1 OS=Homo sapiens OX=9606 GN=SAE1 PE=1 SV=1	5	38906.1	9902.27	Q9UBE0	19	61.27	0	SAE1_HUMAN	26339	26067.7	22443.3	46251	48275.7	56714	48345.7	50392.7	52501.3	56187.7	52544.7	59360	29264	26855.3	29054.7	15148	13529.3	14749.7	14165.3	14773.7	17043	38878.7	44638.7	45949.7	42810.7	47122.7	47189.3	41902	48365.7	48601.7	45621	45477	56026.3	23631	25643.7	23926.3	15219.7	14359.7	15591	7944.33	6881
Tubulin-folding cofactor B OS=Homo sapiens OX=9606 GN=TBCB PE=1 SV=2	4.87	27610.7	9871.48	Q99426	7	33.2	0	TBCB_HUMAN	31208.7	30524.7	29719	78246	72807.3	87116	74712.3	72471.7	90452	50074.7	49342.7	65632.3	33255	35338	44307.3	21692	22397.3	28772	22957.3	22748.3	28288	73290.7	89648.3	88695.3	80071.7	84893	86028	81125.3	87900.3	92770.3	72479	72921.3	67318	48978.3	51387.3	47224.3	29799.3	33806.3	28901.7	12475.3	12764.7
Nucleosome assembly protein 1-like 1 OS=Homo sapiens OX=9606 GN=NAP1L1 PE=1 SV=1	4.16	45659.3	9835.61	P55209	12	30.69	0	NP1L1_HUMAN	36048.5	45037.1	44418.5	122103	123388	117093	130164	125630	120120	100245	91139.9	82750	44099.2	39545.1	33384.3	33142.6	35185.8	31108	46393.3	49274.3	37102.3	98693.3	125641	125677	92653.3	117895	118335	93912.7	129980	130751	101382	90076	124042	32476.6	34227.7	54199.7	27298.7	39618.5	61711	17674.3	21788
Protein-L-isoaspartate(D-aspartate) O-methyltransferase OS=Homo sapiens OX=9606 GN=PCMT1 PE=1 SV=4	6.85	24807.5	9819.07	P22061	12	61.23	0	PIMT_HUMAN	19682.3	20389	19208	45185.3	47403.3	48660.7	39813	38223.7	38156.3	52451	48825.3	49806	18465	18123.3	20370	7811.67	8029	9938	9739	9630.33	12191.7	38505	46032.3	46370	39026.7	45382.7	46673	45865.7	51024.7	54122.7	56038	53833	58481	42518	40983.3	49361.3	12136.7	12506.3	13057.3	7676.67	6655.33
Annexin A6 OS=Homo sapiens OX=9606 GN=ANXA6 PE=1 SV=3	5.27	76215.6	9815.18	P08133	47	65.82	0	ANXA6_HUMAN	9750.33	10937.3	9481.33	59952.7	68709.7	63891.7	55525	69985	63580.7	41622.3	43154.7	41648.7	10473.3	12017	13780.3	11236.3	10139.7	11798.7	12132	10704.7	13961	39332.7	49311.3	50638	73147.7	43877	44877.3	72951.3	45350.7	46016	75450	32243	34922.3	33219.3	28213.3	21669.7	25970.3	25542.7	19342.3	7141.33	6428.33
Chromobox protein homolog 1 OS=Homo sapiens OX=9606 GN=CBX1 PE=1 SV=1	4.66	21531.9	9756.19	P83916	6	36.22	0	CBX1_HUMAN	17605.7	21302.7	18334	20633.5	19038.7	19926.1	19658.6	19974.7	20645.3	19593.6	23212	23722.4	24377.4	24692.1	28112.9	18009.5	21439.2	23282.3	24355.7	24305	25708.6	21631.3	16693.6	16834.3	14821	12922.1	11712.1	18361.1	16687.7	15161.7	21055.3	19743.7	18404.3	24339.7	24372	21976.7	19320.7	19867.7	30871.5	20442	30530.5
Phosphoglycerate kinase 2 OS=Homo sapiens OX=9606 GN=PGK2 PE=1 SV=3	8.76	45195.4	9743.05	P07205	14	37.41	0	PGK2_HUMAN				7253.85	7834.43	8550.15	8120.55	8204	8797.43	6746.35	7086.68	7281.54	10618.5	9378.2	7183.28	9127.53	8504.31	7210.27	4516.17	5165.77	4734.64	6058.72	6645.76	7871.12	5538.05	7417.87	7055.55	6337.5	7362.39	7106.36	4937.95	5633.02	5717.93	6057.78	7185.9	7275.41	6623.9	6318.93	5500.61	3636.74	4101.26
40S ribosomal protein S18 OS=Homo sapiens OX=9606 GN=RPS18 PE=1 SV=3	11.59	17718.7	9725.38	P62269	11	57.24	0	RS18_HUMAN	16044.7	15813.3	15265	49144.7	51826.7	54084.7	39200.3	37697	40382	24082.7	22129	25321	14256.3	13093.3	21098	5738.67	5876	10178.3	15564.7	14964.7	13802	69430	74644.7	72371	57103	56785.3	58969.3	59579	57696.7	59747	61066.7	63032.7	60030	41356.7	39798	37675.3	33414	33693	31443.7	16641.7	15678.3
Keratin_ type II cytoskeletal 8 OS=Homo sapiens OX=9606 GN=KRT8 PE=1 SV=7	5.34	53704.4	9715.05	P05787	30	57.76	0	K2C8_HUMAN	46124.3	51575	48334.7	55474.3	56456.3	64684.7	61838	65157.7	70156.7	65399.3	58606	61356.7	49877	48289.7	49972.3	40951	44872.3	47267	50113.7	55314.3	52760.7	23458.3	23632.3	26317.7	21409.3	24118.7	25193.3	21693.3	26355	23129	25637	24649.5	27298.7	12077.3	12121	11183	9828.67	9701.33	8143	7226.82	7325
Putative protein FAM10A5 OS=Homo sapiens OX=9606 GN=ST13P5 PE=5 SV=1	4.77	41605.9	9704.64	Q8NFI4	12	28.46	0	F10A5_HUMAN	18596.1	17863.6	16837.8	27782.1	26957.5	33175.6	23662	24526.2	28165.8	23568.9	22400.7	22421.7				19427.5	18191	18283.9	20415.8	19826.6	21158.5	12266	12537.5	12924.4	17396.3	17921.2	18120.3	11370.1	10605.1	10684.5	8061.07	6824.67	7825.75	22898.3	18525.2	24639.7	23266.7	20677.4	27975.5	16425	19442.8
60S ribosomal protein L7 OS=Homo sapiens OX=9606 GN=RPL7 PE=1 SV=1	11.3	29282.9	9681.7	P18124	18	52.42	0	RL7_HUMAN	21644.7	20909.7	20626.7	50610	45556.3	51117.7	37047	33637.3	39514.7	27461.3	25461.3	29434	16500.3	15240.3	12967.3	11997.3	10752.7	9105	25854	24935.7	24626.3	76655.3	76161	74788.3	69750.3	68610.7	70395.3	63502.7	60470	60900.7	74024	73544.3	70480	38332	33652.3	37150.3	39391.3	39633.7	38651.3	19859	15752
Beta-actin-like protein 2 OS=Homo sapiens OX=9606 GN=ACTBL2 PE=1 SV=2	5.26	42345.5	9656.15	Q562R1	12	36.44	0	ACTBL_HUMAN				5116.64	4962.66	5402.15	4831.56	5030.35	5504.32													6223.65	5167.12	6397.77	5151.6	4590.15	4335.58	2089.47	1944.91	1768.99
Clathrin heavy chain 1 OS=Homo sapiens OX=9606 GN=CLTC PE=1 SV=5	5.36	193383	9604.17	Q00610	70	47.88	0	CLH1_HUMAN	15220.7	13991.3	13306.3	105748	116582	135058	113095	121533	140515	77868.7	78528.3	89382.3	15689.3	17125.7	17984.7	15316.3	16446.7	12922.3	14117.7	13395.7	12327.3	106925	105388	110185	107221	104280	106965	117375	111136	119235	87142.3	84994.7	74093.3	22835.7	22549	14010.3	24097.7	24230.3	13035.7	8932	8404.67
F-actin-capping protein subunit alpha-1 OS=Homo sapiens OX=9606 GN=CAPZA1 PE=1 SV=3	5.34	33093.9	9598.73	P52907	14	61.89	0	CAZA1_HUMAN	37331.9	38607	36331.1	42303.5	41642	48941.7	38418.7	41770.9	48819.3	47861.1	46663.6	56409.2	42234.3	44210	53604	27152.1	28760.6	27866.8	17204.9	17946.6	18633.7	46113.2	39841.1	42217.1	41639.3	37934	38887	48021.9	42413.3	43118.3	53303.8	55132.5	45815.6	52066.9	52630.6	42316.5	53603.4	52422.9	41235.3	8192.79	7632.2
Putative heat shock protein HSP 90-beta 4 OS=Homo sapiens OX=9606 GN=HSP90AB4P PE=5 SV=1	4.45	58891.8	9557.18	Q58FF6	20	38.22	0	H90B4_HUMAN	101336	77604.3	103248	38133.2	45500.8	46864	36089.6	39503.5	37991.3	66128.5	25980.2	29354.3	58563	70841.3	20035.1	80337.3	23483.8	32077.5	96421.7	82307.3	39801.3	14829.3	15011.3	15070.7	15856.7	17265.6	17524.6	17147.7	18292	18609	13125	13596.3	12882.6	19111.1	18295.2	15386.1	25317	22594.3	21737.1	43496.1	34839.7
Proteasome subunit alpha type-3 OS=Homo sapiens OX=9606 GN=PSMA3 PE=1 SV=2	5.02	28661.4	9494.66	P25788	21	60.39	0	PSA3_HUMAN	78971	79366	83086	55036	54051.7	54725.3	50376	58267.7	61397.7	70894.7	71230	70063.7	75270	77307.7	74439.3	100825	97461.3	98242.7	101280	109455	111534	51438.3	58043.3	59015.7	53681	62119.3	61719.7	57898	61151.3	64078.3	71285	72805	72575.7	81350	82539.7	90247.3	98600.3	106670	115303	114239	125160
40S ribosomal protein S4_ X isoform OS=Homo sapiens OX=9606 GN=RPS4X PE=1 SV=2	10.84	29825.9	9455.04	P62701	17	58.56	0	RS4X_HUMAN	12543.7	10713.7	11953.7	23342	24465	29429.7	22110.3	23286	24348.7	15731.7	14841.3	17105	10559.7	10983.7	10393	7490.67	6508.67	6183	14806	14841.7	13873.3	41024.7	52068	52615.7	31827.7	41922.7	41975	33192	39873.3	42096	41693.7	41588	52683.3	24682.7	25565.7	28262	24201	23530	26576	11843	12020.3
Diablo homolog_ mitochondrial OS=Homo sapiens OX=9606 GN=DIABLO PE=1 SV=1	5.59	27359	9454.58	Q9NR28	12	57.74	0	DBLOH_HUMAN	48483.3	47407	47344	30506	28267.7	32062.3	30366.3	30739	34374.3	39690.3	40226	42906	46572.3	43319	50162.7	55628.3	53652	50192.7	51123.7	55203	52216.3	25461.3	25354	25296.7	24813.3	24186	22466.3	32652	29576.3	29246.7	39400.7	37256.7	35416	57612	52236.7	46626.7	68209	59336.7	59854.7	42159	37409.3
RuvB-like 2 OS=Homo sapiens OX=9606 GN=RUVBL2 PE=1 SV=3	5.34	51327.8	9445.54	Q9Y230	28	55.51	0	RUVB2_HUMAN	55554.7	57226	55886.3	64594.7	71773	66190.3	65506.3	69195.7	67004	65985	67209.3	62580	59655	60683.7	54347.3	51810.3	48647.7	35979.3	44120	53824	45838.3	45249	68781.7	68908	41320.3	70528.3	64885.7	66807.7	71070	68928.3	68096.7	53831	70266.7	59489.3	55316.3	59351.7	35586	36536.7	33841	27603.3	27038.3
Putative heat shock protein HSP 90-alpha A5 OS=Homo sapiens OX=9606 GN=HSP90AA5P PE=2 SV=1	6.15	38966.2	9429.35	Q58FG0	16	51.8	0	HS905_HUMAN				6891.78	6844.5	6889.6	8653.62	9108.32	8822.89	5559.02	5210.95	5934.29	5720.3	6174.5	6561.52	4020.87	4286.61	4926.81	5649.87	6077.13	6329.42	12199.6	13017.5	13034.6	13206.4	13357.7	13265.1	12441.7	11821.8	12234.4	10521.6	9664.83	10107.2	9321.56	8896.18	8552.84	11467.3	9750.63	9147.6	11289.1	9431.66
Moesin OS=Homo sapiens OX=9606 GN=MSN PE=1 SV=3	6.03	67934.2	9423.46	P26038	45	61.53	0	MOES_HUMAN	6785.75	7108.75	6162.19	32485	34367.3	36528.7	33239.3	34712.7	44048	30098	37815	36557.3	6254.9	5666.55	15298.7	6732.31	4766.57	2997.84	6527.48	5259.67	6815	44635	42047.3	42183.3	39054.3	35612	34911.3	38913.3	39166	39925.7	35219.7	43798	41388.3	13486.3	12935.9	14269	8030.67	8230.67	11240.3	3497.79	4415.6
Annexin A2 OS=Homo sapiens OX=9606 GN=ANXA2 PE=1 SV=2	7.8	38832.2	9409.73	P07355	23	56.05	0	ANXA2_HUMAN	16975.3	15126.7	13877.3	72914.7	74518.7	68748.7	70433.3	70261	69041	80055.3	75197.7	83655.3	13968.3	14442.3	15885.3	11357	11072	12043.3	9774.67	9936	10334	52452	48159.3	46675.7	52435.7	46447.3	45399.3	56328.7	51246.3	49637.3	52769	52757.3	50357	28324	24174.3	24152.7	12090	12124	13820	9961	10242
Calbindin OS=Homo sapiens OX=9606 GN=CALB1 PE=1 SV=2	4.51	30310.3	9338.59	P05937	13	55.17	0	CALB1_HUMAN	82197.2	86347.2	84037.8	87369.1	79114.2	89311.9	92685.1	85805.9	89399.6	105346	90719.5	108398	94873.7	86371.4	90362.3	93082.8	93139.4	93703.5	99608.8	111025	104851	51744	75745.8	72762.4	56770.8	78564.9	80532.8	59998.6	90047.9	93814.7	70840.4	76362.2	103377	71196	74201.2	90950.4	71223	83184.3	90570.5	84517.8	76917.3
Prefoldin subunit 5 OS=Homo sapiens OX=9606 GN=PFDN5 PE=1 SV=2	5.93	17385.2	9313.66	Q99471	9	74.03	0	PFD5_HUMAN	17037.5	16715.5	16465.5	7978.67	7334.67	8603.33	10065.3	7085	7801	17493	14213.3	14298.7	10718	11001	10611	12575	15121	15553.5	10579.5	8974	10360.5	16060	15372	9188.33	23503	15519	15209.7	22903	20908.7	19297	22292.3	20409.7	18599.3	28276	25330.7	23863.7	24122.3	23520.3	18252.3	17856	17366
Thymidylate synthase OS=Homo sapiens OX=9606 GN=TYMS PE=1 SV=3	6.59	36001.2	9310.36	P04818	13	41.53	0	TYSY_HUMAN				5882	5760	7094	3444	4107.67	9842.33			2588			4976			9667		5491	10398	32015.7	25508.7	24314.3	32524.7	24534.7	25443	17888	19511	19320.3	7063.33	6671.33	7233.67	3214.33	3101.67		3449.67	3649.5
Keratin_ type I cytoskeletal 19 OS=Homo sapiens OX=9606 GN=KRT19 PE=1 SV=4	4.86	44106.1	9303.28	P08727	34	77.5	0	K1C19_HUMAN	42677.2	43169.4	45311.9	42144.2	45343.6	45665.2	45794.3	50898.1	52458	48590	46713.6	48638.2	39599.7	38534.9	40471.8	32535.7	32467.7	32243	41783.6	41225	43744.2	14149.6	14495.3	14900	10038.5	10691	10395.2	13461.3	13894.5	14350.5	15120.6	16015.9	16009.6	10039.3	9335.25	9430.33	11204.1	10838.2	9446.68	10149.4	10746.1
Aspartate--tRNA ligase_ cytoplasmic OS=Homo sapiens OX=9606 GN=DARS PE=1 SV=2	6.13	57535.5	9301.5	P14868	31	63.87	0	SYDC_HUMAN	13208	12044.3	12359.7	61557.3	60502.3	61906.3	43725.7	43287.7	45118	29992.3	30855	31863.7	15276	16096.7	15357.3	12156.3	12246.3	10335.7	14104	13851.7	14952.3	56931.3	55238.7	53043.3	55498.3	49366.3	50131.3	25477.7	23190.7	24728.3	25903	23913.7	24127.7	18597.7	19593	24251	9312.67	10305	9813	8830.33	11126
ADP-ribosylation factor 4 OS=Homo sapiens OX=9606 GN=ARF4 PE=1 SV=3	7.05	20624.9	9208.84	P18085	11	71.11	0	ARF4_HUMAN	23569.7	22115.9	22488.6	15702.3	15838.1	16677.3	17970.3	17420.3	19687.3	21143.6	19710	19949.9	17552.3	17096.7	17383.5	21090.3	17900.9	17834.2	20315	19487	19173	20583.3	21712.2	22944.9	21742	20916.3	21348.3	18438.6	19112.1	19734.5	20794.7	18605.7	19468.5	22734	25740.7	22191.9	20876.3	21863.9	20981.3	15760.9	13690.3
Rab GDP dissociation inhibitor alpha OS=Homo sapiens OX=9606 GN=GDI1 PE=1 SV=2	4.81	51210.1	9191.32	P31150	23	57.94	0	GDIA_HUMAN	15368.5	15757.1	16167	25386	24474.3	28612	24325	23908.2	27369.5	31058.7	28893.7	35862	12296	10685.3	12740	3771.67	3743.82	4843.98	4417.75	4164.24	5334.08	29665.7	26259	26734.6	23783.4	22802.6	23027.5	29157.9	27933.2	27811	35758	36794	31705.9	27586.1	22961.1	25277.5	5703.44	5090.39	6167.68
Protein phosphatase inhibitor 2 OS=Homo sapiens OX=9606 GN=PPP1R2 PE=1 SV=2	4.44	23072.3	9170.87	P41236	10	56.1	0	IPP2_HUMAN	10318.7	11265.3	9565.67	9393	7566	12157.3	9990	8721.67	11631.3	11013.7	9968.33	12995.7	11684	10469.7	12894	14112.7	13462.7	14992.3	16465.7	17222.3	20594.3	8635.67	9415.33	9897.67	8707.33	8227.33	8824.33	8662.33	8592.33	9141	10696	10894	11745	12923.6	11642.6	9944.17	16545.6	15471.9	13353.7	25091.3	26880.3
60S acidic ribosomal protein P0 OS=Homo sapiens OX=9606 GN=RPLP0 PE=1 SV=1	5.62	34444.7	9163.27	P05388	15	49.21	0	RLA0_HUMAN	41131.3	40914	38068.3	33859.7	35286.3	40579.7	34939.3	37451.7	42826.7	42401.7	38596	45974.3	39753	39294.3	48824.7	30470.7	29177	35385	35076	35109.3	37783.3	53970	57764	57370.3	51048.7	53776.3	51691.7	55112.7	58136.3	58273	68962	58903	71118	48539.7	54001.7	57416.7	60050.7	58011.3	63351.7	28539	26574.7
Signal recognition particle 14 kDa protein OS=Homo sapiens OX=9606 GN=SRP14 PE=1 SV=2	10.74	14684	9160.55	P37108	7	40.44	0	SRP14_HUMAN	30966	30107	30577	15280	14747	18447.3	16978.3	17163	21571.7	12691.7	13466	16808.7	23841.3	25078.3	37119	12384	9277	8870	8511	16147	5743.67	15731.7	21730	28316	11824.7	9854	20343	18178.3	24662.3	19619.7	17320	16128.3	18122.7	25774	28453.5	29531	20816.5	20751	19016.5
Serine/threonine-protein phosphatase 2A 65 kDa regulatory subunit A alpha isoform OS=Homo sapiens OX=9606 GN=PPP2R1A PE=1 SV=4	4.82	66107.1	9136.59	P30153	23	42.44	0	2AAA_HUMAN	18076.3	24037.7	21003.7	72751.7	75063.7	64122.7	74653.3	76429.7	77023	85877.3	83140.3	72094.7	24434.7	24390	20501.3	12432.3	11950.3	10758.7	13842.3	13189	12320	77015.7	92972	94425	76529.7	89484.7	92507.3	76519	102230	104831	87619.7	90929.3	109730	30531	27424.3	36612	14197	14421.7	16543	7920.67	8096.67
Transcription factor BTF3 OS=Homo sapiens OX=9606 GN=BTF3 PE=1 SV=1	10.16	22225	9126.2	P20290	11	78.64	0	BTF3_HUMAN	5512	14564.7	13086.7	22471	22437.7	27162.7	16612	18838	19627.7	18692	24466	25624.3	18838	22881	22682	13274	20101	20351.3	16912.3	24969	24237	29380.7	34588	37508	28780.3	28634	29334	36156.7	46448	43630	31968.7	32500.7	31788	6139	6232	16515.3	9247	9635	10065	25883.5	21730
Protein phosphatase inhibitor 2 family member B OS=Homo sapiens OX=9606 GN=PPP1R2B PE=1 SV=2	4.58	23163.5	9093.8	Q6NXS1	6	48.78	0	IPP2B_HUMAN																																		5369.58	4987.68	4736.07	5152.91	4979.32	4097.31
Endoplasmic reticulum resident protein 29 OS=Homo sapiens OX=9606 GN=ERP29 PE=1 SV=4	7.31	29050.5	9091.63	P30040	12	49.43	0	ERP29_HUMAN	42414	42335.7	38314.3	48824.7	48390	49496	49698.3	47185.7	50321.7	53985	45799	51917.7	41334.3	35614.3	42367.7	45977.7	40589.7	46338.3	49403	47471	50820.3	49358.7	43449.3	47037.7	43919.3	40870.7	42289.7	50380.3	46520	49659	54352	49542.3	46920.7	57878	62607	50916	56294	54825.7	46207.3	49719.3	44316.7
Keratin_ type I cytoskeletal 17 OS=Homo sapiens OX=9606 GN=KRT17 PE=1 SV=2	4.78	48390.9	9091.3	Q04695	30	60.65	0	K1C17_HUMAN	22791.3	21440.4	22275.9	20944	21805.8	24922.2	20990.3	21916	23983.4	16253.5	15693.4	17279.2	25029	24420.4	28171.3	41337	41515.6	65670.6	15323.1	14510	14235.5	20723.1	28272.9	28299.7	29027.7	31304.2	31583.5	25923.3	29650.6	30646.1	18107.7	18371.2	24611	18361.4	17905.8	23691.8	20266.1	20844.9	27831	32481.1	33660.1
Alpha-actinin-1 OS=Homo sapiens OX=9606 GN=ACTN1 PE=1 SV=2	5.11	103628	9081.17	P12814	49	58.07	0	ACTN1_HUMAN	51971.7	49526.8	49862.3	41868	41382.7	34839.7	44862.3	42946.7	33368.7	50240.7	51074.3	48418.5	59740.7	54952.7	43367.7	15495.4	14502.7	12032.2	11327.9	12128.6	8903.99	27098.7	30984.7	30746.3	26836.4	30454	32217.7	32844	33451.3	35737.3	39684	39196	43145.3	47904.5	44217.7	47427	38496.5	36578.1	38893.3	7437.39	7206.33
Exportin-2 OS=Homo sapiens OX=9606 GN=CSE1L PE=1 SV=3	5.42	111215	9041.85	P55060	39	36.97	0	XPO2_HUMAN	4887	5901.33	5346.67	50005	50599.3	56437.3	51449.7	54003	67945	29198.3	28930.3	33695.7	10575.7	16596.3	27256	3598	8779.33	9668.67	4510.67	11092.3	10101.7	64487.3	66331.7	75650.3	65061.7	66188.7	65507.3	70564.3	67433	67880.7	49283	51178	48826	9764	10379.3	10587	10058.7	11341.7	10734.7	18317	21365
Transaldolase OS=Homo sapiens OX=9606 GN=TALDO1 PE=1 SV=2	6.41	37711.3	9031.88	P37837	20	47.48	0	TALDO_HUMAN	44256.7	43049.7	44190	69120.7	83087.3	85045.7	76314.3	82743	85356	70513	69511.7	80375.3	46460	44278.7	50100	41447	41021.7	39081.7	43050	41842.3	44737.3	78903.7	79856.7	77430	66780	77838	80568.3	73132	81915	86715.7	74566.7	79598	84083	56047.3	53439.3	49781	43396.3	39220.7	42382.3	31404.7	28115
Dihydrolipoyl dehydrogenase_ mitochondrial OS=Homo sapiens OX=9606 GN=DLD PE=1 SV=2	7.77	54747.6	9002.83	P09622	18	32.22	0	DLDH_HUMAN	105323	109305	114450	59288	62510.7	70545.7	59532.7	62220.3	72340	80133.3	81830.7	93493.3	116115	115672	137267	113015	112486	130900	133228	140830	163022	73671.7	61461.3	57610.7	31188.3	56281.3	55322	57513.7	60990.3	61939.7	77547.7	61613.7	82403	55267.7	107807	100139	140025	132298	126167	144471	150020
60S ribosomal protein L15 OS=Homo sapiens OX=9606 GN=RPL15 PE=1 SV=2	12.11	24260.2	8990.06	P61313	8	33.33	0	RL15_HUMAN	24215.7	24435	23299	35756.3	35755	29698	35873	36372.7	30510	35633.3	34343	28951	15832.3	15719.7	15224.7	12220.7	11742.3	11811.5	22575.3	24534	21933	42885.7	41644.7	39919	38997	39044.7	36317.7	46921.7	44831	42508.3	56756	54015.3	48799	36680.5	35061.5	35864	34318.7	36756.7	36176	16517	16777.3
Septin-7 OS=Homo sapiens OX=9606 GN=SEPTIN7 PE=1 SV=2	8.97	50965.2	8934.89	Q16181	23	50.57	0	SEPT7_HUMAN	21030.7	20273.3	17913.7	31805.7	33897	36462.3	33761	35065.7	39926.3	38700.3	39147.3	49615.3	18197.7	18266.7	21381.7		14882	6532.67			4129.33	40847.3	39076.3	39914	40513.3	39096.7	40121.3	46022	45877	49375.7	54808.3	51441.3	53896	38428.7	36606.3	33407.3	5300.33	5313.33	5726	3162
Nuclear autoantigenic sperm protein OS=Homo sapiens OX=9606 GN=NASP PE=1 SV=2	4.06	85523	8931.62	P49321	44	68.15	0	NASP_HUMAN	88829.3	97639.3	96192.3	115678	106791	129731	110655	111445	129913	119382	115010	137285	95481.7	96062	99858.7	99369	93530.3	97426.3	102130	103190	118821	103703	91891.7	87966.3	83072.3	81595.3	80930.3	109760	96367.3	90648.3	127680	121951	96820	90707.7	108643	81610	94511.3	98953.3	87084.7	113921	107209
Heterogeneous nuclear ribonucleoprotein U OS=Homo sapiens OX=9606 GN=HNRNPU PE=1 SV=6	5.66	91325.9	8895.03	Q00839	27	36.97	0	HNRPU_HUMAN	23180.7	22865	21648	140425	140218	139355	57762	63857.7	73551.3	31261.3	30994.7	34823.7	22771.3	23883.3	27034	17599	16085.3	19263	26985.3	26279	30122.3	160512	155674	151780	124991	134576	133896	54794.3	51451.7	52211.3	36554.3	39853.3	39163.3	18318.7	18449.3	20518	27443	26263.3	26460	16787.3	15861
Microtubule-associated protein RP/EB family member 1 OS=Homo sapiens OX=9606 GN=MAPRE1 PE=1 SV=3	4.83	30170.2	8883.9	Q15691	21	69.78	0	MARE1_HUMAN	16390	14468.7	14292.3	44503	48177	46967	82030.3	84355	71849.7	69727	53030.3	50475	80475.7	81948.3	80069.3	11071	10418.3	10538.3	10361.5	10091	12468.3	51033	82789	62350.7	52980.2	53520.1	55642.7	50842.3	40367.3	47724.7	51124.3	96300.7	46488.7	31990.7	31494.3	25607	21373.3	21625	20426.3	15656.7	16967.3
Poly(rC)-binding protein 3 OS=Homo sapiens OX=9606 GN=PCBP3 PE=2 SV=2	8.12	39750.5	8860.3	P57721	9	21.83	0	PCBP3_HUMAN	4237.11	3876.48	4013.54	4823.94	5117.53	5274.99	5458.44	5293.74	4019.59	4484.15	4448.06	4953.8	7716.91	7431.56	8543.5	5755.6	4791.52	6002.06	2951.01	2725.91	3544.88	5880.25	5412.42	5203.48	7998.14	6153.86	5757.7	8592.27	6929.17	6729.53	8803.94	7827.39	7213.95	11632	11088.1	13344.2	11549	11234.5	11696.4	7008.07	4775.36
40S ribosomal protein S13 OS=Homo sapiens OX=9606 GN=RPS13 PE=1 SV=2	11.18	17222.3	8847.17	P62277	10	60.26	0	RS13_HUMAN	6781	6729.67	6492.33	12417.7	12047	14597.7	6639	8058.67	7202	9608.33	8853.33	9011.67	4923	5149.5	4180	3801.33	4215	4277	8232	8910	9043.33	32264.3	33261.3	31843.7	20623.7	21699.7	22156.7	27262.3	32218.3	30694	29366.3	29692.3	32028.3	18637.7	18254	19651.3	17956.7	17278.7	18731.3	9156.67	9382
ATP synthase subunit alpha_ mitochondrial OS=Homo sapiens OX=9606 GN=ATP5F1A PE=1 SV=1	9.55	59864.8	8825.94	P25705	28	54.97	0	ATPA_HUMAN	84669.7	95669	104802	32564.3	31526	33837.3	33791.3	34228.7	33404.7	37822.3	37217	40516.3	100119	95226	99225.3	101499	92096	97343	72903.7	75673	78428.7	29637.3	28355.3	30582.7	27411.7	25561	26801.3	33521.3	30033.7	30414	34454	34537.7	30492	65261.7	63322.7	64962	92516	83887.3	96858	20759.7	21690
Proteasome subunit alpha type-6 OS=Homo sapiens OX=9606 GN=PSMA6 PE=1 SV=1	6.39	27855.7	8811.2	P60900	9	32.52	0	PSA6_HUMAN	100253	102460	108724	70598	79283	80039	64408.3	72193.7	66556.3	89928.7	84460	90605.7	82871.3	88321	81588	112086	104992	118172	118687	127377	129158	73147	77603.3	75047.3	68846	78285.7	76826.7	76677.7	82914	84686	91305	82537.3	97470.7	108927	114684	104893	134179	131422	128847	142901	126048
Biliverdin reductase A OS=Homo sapiens OX=9606 GN=BLVRA PE=1 SV=2	6.05	33713.7	8806.53	P53004	15	48.65	0	BIEA_HUMAN	14235	13654	14744	36199	41153.3	41256	36885	40792.7	42557.7	45531.7	42037.7	44817	13094.7	13137.7	13227.3	4637.5	9084	5387.67	4677.33	7579.67	6241.33	40902	33581.7	35946.3	39021.7	35055.7	37931.7	41196.7	37621	40653.3	45029.7	42328.7	41952.3	23545.7	22219	20564.7	6271.33	6854.33	7868	5743	4180
Histone H1.3 OS=Homo sapiens OX=9606 GN=H1-3 PE=1 SV=2	11.78	22349.9	8797.99	P16402	7	26.7	0	H13_HUMAN	55007.7	60205.4	60999.5	76768.1	75869.7	79317.8	73510.5	76718.3	85998.3	56629.2	57686.2	65471.8	60137.9	61555.2	66553	67285.6	63923.3	68432.5	106343	113521	113096	67475	77639.2	76915.2	60232.1	65890.4	70956.5	69443.4	79286.7	82929.9	74826.8	76844.1	84503.8	60709.7	68728.3	62504	64067.6	64982.8	70404.8	65229.9	63918.9
Polyadenylate-binding protein 1 OS=Homo sapiens OX=9606 GN=PABPC1 PE=1 SV=2	9.98	70899.1	8789.34	P11940	30	56.92	0	PABP1_HUMAN	847.402	746.53	1217.83	41049.5	43065.7	49844.1	24937.2	28002.7	28539.4	17415.4	21282.6	26166.3	5831.45	8576.35	10236.1				4233.86	3694	5814.22	49661.8	52951.1	54842.9	46173.5	47722.1	50467.4	47815.3	49414.7	49032.9	46076.3	39074.9	34236.1	28504	20318.1	15665.5	9273.49	8274.34	7621.98	841.216	683.791
Eukaryotic initiation factor 4A-III OS=Homo sapiens OX=9606 GN=EIF4A3 PE=1 SV=4	6.32	47156.3	8701.16	P38919	23	43.07	0	IF4A3_HUMAN	13283	13855.7	12958.3	34432	31968.3	36049	30993	29288.3	31476.3	19640.7	19077	22505.7	13103	14479	14614.7	8838	8782.33	11574	10463	10651.3	12408.7	36213.7	36865.7	35089	46874	42046.7	40239.3	38175	34582.7	32758	26505.7	25058	24071.7	18748	18893.7	15204.7	17894.3	15811.3	16548.3	10886	12421.3
RNA-binding protein 8A OS=Homo sapiens OX=9606 GN=RBM8A PE=1 SV=1	5.38	19946.1	8678.6	Q9Y5S9	9	60.92	0	RBM8A_HUMAN	36525.3	36488.3	42175	34397	43173.7	41904	38065	46567.7	43785	37670.7	36975.3	44907.3	49579	49272.7	52551.3	40414.7	39952.7	43210.3	47777.3	48608.7	49388.7	37137	32149	31204.3	33291.3	31562.7	32737.3	41302	37601	37818	39346	38760.7	34711	36691.7	38545.7	39437.7	42148	40572.3	41579.7	25316.7	23191.7
40S ribosomal protein S6 OS=Homo sapiens OX=9606 GN=RPS6 PE=1 SV=1	11.5	28851.8	8667.15	P62753	9	31.33	0	RS6_HUMAN	14927.3	10988.3	13023.3	21582.3	27122.3	12788	22338	28246	18408.3	18917.3	18946	15917.7	13576	12980.7	33918	45345.3	6619.33	75283.5	17236	15546.3	12797.3	25091.7	36930	34293.7	24776.3	32773.7	32230	21712	32731	30935	49421.3	39025.3	41024.3	25168.3	22541	26897.3	30228.3	20332	26562.3	13054	13302.5
Calcyclin-binding protein OS=Homo sapiens OX=9606 GN=CACYBP PE=1 SV=2	8.63	26324	8638.81	Q9HB71	16	65.35	0	CYBP_HUMAN	20852.7	19192.7	18349.3	46058	47603.3	57354.3	43688.3	46594	53076.3	45675	41503	50875	22440.3	20991.3	23266.3	13982.7	12757	15177	15508	13728.7	16683.7	49932.3	63115	65095.7	53942	68082	69439	53544	68309	70107.7	65835	55685	70165.7	51497.7	46059.3	48276	25646.3	24071.7	25629.7	12554.7	10985.3
U6 snRNA-associated Sm-like protein LSm3 OS=Homo sapiens OX=9606 GN=LSM3 PE=1 SV=2	4.38	11845.4	8638.07	P62310	2	29.41	0	LSM3_HUMAN	14122	12807	10301	8273	7015	9927	6144	3951	7385	11383	9378	11711				20852	15496	18578	17384	18301	20848	13481	14718	16415	12670	17918	18498	13422	23854	24282	17130	17470	23692	26796	28645	31330	33732	40162	37336	31899	22702
Small ubiquitin-related modifier 2 OS=Homo sapiens OX=9606 GN=SUMO2 PE=1 SV=3	5.17	10928.3	8619.16	P61956	1	12.63	0	SUMO2_HUMAN	207990	216353	217784	170559	182781	205063	160783	170753	173688	196005	190987	193303	189914	226937	238300	172622	172804	175813	188413	221173	247388	133237	168258	176724	181822	163111	167299	191715	187202	193380	262921	249134	179007	315933	338930	240007	309908	295823	252686	371231	302491
C-1-tetrahydrofolate synthase_ cytoplasmic OS=Homo sapiens OX=9606 GN=MTHFD1 PE=1 SV=3	6.94	102244	8579.23	P11586	45	54.12	0	C1TC_HUMAN	10738	9952.67	10541	71364.7	81057.3	84110.7	60065.3	70491.3	71316.3	19577.7	17887.3	18710.3	11888	12226.7	12030.3	3205	3526	5101	4662	4373.67	6817.33	105752	81207	79863	82173.7	78712	82350.3	63229	59938.7	63491.7	49576.7	48921.7	32976	53411.3	54385.3	16115.7	34717.7	30526.3	10429	5416.33	5859.33
Putative nascent polypeptide-associated complex subunit alpha-like protein OS=Homo sapiens OX=9606 GN=NACA4P PE=5 SV=1	4.33	23306.1	8554.8	Q9BZK3	3	19.72	0	NACP4_HUMAN	5424.56	7513.63	7100.31	10476	9971.75	10079	10001.3	9567.51	16251.9	12471.2	11916.4	11856.4	8417.87	8314.92	9933.12	6434.76	6287.11	6839.09				15005.3	28051.7	29183.9	13351	24485.7	25543.2	10196.9	6601.54	6973.35	18698.4	19780.8	18489.7	11250.2	12117.5	14835.9	13741.2	11032.3	5330.91
60S ribosomal protein L6 OS=Homo sapiens OX=9606 GN=RPL6 PE=1 SV=3	11.28	32785	8538.74	Q02878	14	45.14	0	RL6_HUMAN	20179	20136	18114	51146	48359.3	52996	46083.3	48650.7	46684.7	32283.7	33039.7	34874.3	21586.3	21891	22810	12133.7	12117.3	12281	26509	27133.7	29897	46989.7	63132.7	63262.7	53167.3	58387.7	60296	48972.3	54239.3	55712.3	57162.3	54190	63879	34149.3	30029.7	34657.3	37824	39466	41066	17024	15887.7
Beta-enolase OS=Homo sapiens OX=9606 GN=ENO3 PE=1 SV=5	7.67	47329.1	8470.07	P13929	14	36.87	0	ENOB_HUMAN	31615.1	42044.6	39257	28372	31913.9	34262	34594.8	42774	41787.2	60906.2	58743.1	52609	23189.4	30181.2	18031.3	25925.4	31107.8	33386.3	14995.8	19854.9	18289.8	19954.4	23198	30696.8	44690.9	38179.7	37795.5	37042.1	39709	39442.8	50975.2	47375.8	58456.9	73522.2	68523.8	57244.7	45425.5	40820.6	43362.4	17459.7	17659.9
Cytosolic acyl coenzyme A thioester hydrolase OS=Homo sapiens OX=9606 GN=ACOT7 PE=1 SV=3	8.55	42480.4	8429.55	O00154	10	38.95	0	BACH_HUMAN	58088.7	74342.7	72435.7	61305.7	62194	61410	58735	60764.3	57144	74887.7	70476.3	70905	72756.7	69378.3	66351	80980	77289.7	68426.3	55622.7	55960.3	53064.3	63701	64981.7	65866.7	66093.7	68931.3	66156.7	69828.3	72909.7	71301	76414	67820.3	84266.3	62109.3	63739.7	87391	80151	73543	67687	5801	3828.5
Heterogeneous nuclear ribonucleoproteins C1/C2 OS=Homo sapiens OX=9606 GN=HNRNPC PE=1 SV=4	4.76	33727.1	8423.76	P07910	19	50.33	0	HNRPC_HUMAN	9483.67	10855.3	6954.67	42841.3	42354.7	48851.7	25900.7	26806.3	29245	12932	12108.7	14156	14020.3	11004.3	13540	10240.3	8830.67	11277.7	13389.7	14119.7	14511	58262	63543	63630.7	63103.3	63296	62127	35865.4	38698.4	36259.7	16105.3	15879.3	17150.3	8381.67	8005.33	7403	11803.7	11999	11579.5	10840	10940.7
Neutral alpha-glucosidase AB OS=Homo sapiens OX=9606 GN=GANAB PE=1 SV=3	5.72	107330	8408.61	Q14697	41	54.87	0	GANAB_HUMAN	53519.7	53850.7	50753	64568	62339	72843.3	64238.3	61793	71047.7	54916.7	49870	62142.7	45250.3	44776.3	37988.3	59542.3	52535.7	46564	64384.7	69083.3	53398.3	54851	76161.7	71200.7	61995	69761	69742.7	59801.7	71214.3	70582	52859	52133.3	61477.7	34585.7	38007.7	40229.7	47315	41366	81404.3	49527.3	48854
Sorcin OS=Homo sapiens OX=9606 GN=SRI PE=1 SV=1	5.17	21961.6	8403.59	P30626	12	51.52	0	SORCN_HUMAN	38417.3	38546	36789.3	42168.3	42577	47210.3	41793	41451.7	46325.7	52802.7	51976.3	52265.3	38263	37591	40410	17450.7	17129.3	18001.7	15703	16357	18482.3	42311.7	45472.7	43177	40282.7	41203.3	40409	47915.3	47488.3	47963	60359.3	55924.3	53760.7	57806.3	52688.3	54957	31133.3	31194.3	32211.3	14036.7	12324
Serine/threonine-protein phosphatase 2A catalytic subunit alpha isoform OS=Homo sapiens OX=9606 GN=PPP2CA PE=1 SV=1	5.18	36164.5	8395.33	P67775	10	27.83	0	PP2AA_HUMAN	26595.3	25954.3	24868	32963.3	32358.3	40388.3	34155.7	35295	41605	44575.7	38790	47541	27711	24922.3	27229.7	22904	22351	22915.7	15988.3	15083.3	15393.3	47806.3	39381	39823	41531	33435	39952.3	49235	44183.7	45677.7	58096.7	55135	54806	34114.7	31825.3	34573	33588.7	30073.3	29343.7	10651	8384
Eukaryotic translation initiation factor 6 OS=Homo sapiens OX=9606 GN=EIF6 PE=1 SV=1	4.37	27112.4	8373.55	P56537	5	30.61	0	IF6_HUMAN	39294.3	39157.7	37101	17799.3	17513.7	20035.3	22389	21233	24145.3	39403.7	34951	36828.3	43863.7	40576	38863.3	30039	27393.7	27720.3	12520.3	12818.3	14903.7	21935	22186	24440	25488.3	25631.3	25549.7	32021.3	33812	31398.3	43001.3	41013.7	46591	53361.7	53545	51730	52588.7	48312	49580	6679	5296.5
Annexin A1 OS=Homo sapiens OX=9606 GN=ANXA1 PE=1 SV=2	6.67	38942.4	8359.43	P04083	18	53.18	0	ANXA1_HUMAN	5310.33	9490.5	10975.5	23155	22920.7	28283.7	24199	25916.3	29897	12075.7	12481.3	15451	8283.67	7631.33	10204.3	9857.5	10673.5	13332	19739	12356	8754.67	29574.3	28798.7	29101.3	44421.3	52221.3	54149.7	60622.3	56873.7	59303.7	65663	57319	49691.3	47204	42430.7	46449	20067.5	19341	11575	7447.33	7780.5
26S proteasome non-ATPase regulatory subunit 11 OS=Homo sapiens OX=9606 GN=PSMD11 PE=1 SV=3	6.07	47749	8341.92	O00231	26	60.9	0	PSD11_HUMAN	8436.33	9178.33	9315.67	45770.3	46657.7	52325.7	45269.7	41115	46809.7	27078	22640	26581	10005.3	8770	9455.67	5035	5535.33	7608.67	6613.67	6722	8185	47587.7	58365.3	63449	46288.3	56942.7	59742.7	44472	54751.7	57372.3	36931	36815.3	44850	14905	14375.7	16323	11054.7	10653.7	11088	4247.33	5311
Cyclin-dependent kinase inhibitor 2A OS=Homo sapiens OX=9606 GN=CDKN2A PE=1 SV=2	5.43	16589.7	8218.4	P42771	6	44.23	0	CDN2A_HUMAN	17870	17223	16039	14621.5	17160	14981.3	11418.5	14412	14674.5	14979.5	13198.5	13131	11508.5	12662	9953	14061	14601	6758.67	17066	17013	9362	20065.1	27083.7	27524.3	18405.7	23726.1	23133.5	19516.7	23426.1	24368.5	17363.9	17519.3	22194.6	20345	20709.7	25014.7	17269.7	17351.7	17971.7	14901.7	15976.3
Septin-11 OS=Homo sapiens OX=9606 GN=SEPTIN11 PE=1 SV=3	6.4	49683.5	8199.04	Q9NVA2	20	46.62	0	SEP11_HUMAN	21902.1	20981	20361.7	16007.7	15022	16949	16116.3	15819.6	22391.7	19646	18485.7	20073	24205.2	23392.7	27860.3	21050	19896.3	23058.4	19807.7	18925	19597.3	25071.3	22476.7	22876.3	23542.3	17718.3	19657.7	24750.7	21998	23517	29810	32467.7	26593.7	37137	34495.7	27333.3	43460.3	39508.7	33785	13944.7	11365.7
Charged multivesicular body protein 5 OS=Homo sapiens OX=9606 GN=CHMP5 PE=1 SV=1	4.48	24627.8	8198.85	Q9NZZ3	5	22.37	0	CHMP5_HUMAN		6394.5	5500.5	6807.33	8040	8411	7552.5	7641	7989	6890.67	6386.33	9365	7231.67	7107.33	7327.67	5947.33	10357	9188.67	8538.33	12492.7	10435	12567.3	11176.3	10804.3	13147.3	10749	10549	13634	10930	10226.3	16225.3	16305.7	12756			9157
Dynein light chain 1_ cytoplasmic OS=Homo sapiens OX=9606 GN=DYNLL1 PE=1 SV=1	7.24	10537	8198.56	P63167	4	26.97	0	DYL1_HUMAN	15428.9	16230.4	15004.2	24946.9	26788	28083	25319.9	27283.5	32122	21330.3	22492.3	25460.8	16520	16083.6	16985.2	10973.5	10508.2	12284.4	13795.2	13326.6	15718.9	22881.9	22380.9	19795.9	19145.1	17196.1	21726	26136.5	24884.5	22039.7	19077.9	15915.2	18863.7	26389.1	23111.8	21840.4	18625.3	17975	16717.3	10863.9	10313.7
Ras-related protein Rab-5A OS=Homo sapiens OX=9606 GN=RAB5A PE=1 SV=2	8.25	23886.8	8147.6	P20339	8	45.12	0	RAB5A_HUMAN				6211.29	5300.08	8137.71	7340.02	7213.41	11512.9	7515.91	8270.74	11583.5										11045.3	10103.7	10269.8	9228.27	9639.93	9377.41	8910.15	11310.2	11028.9	13300	12439.8	10997	8148.12	8329.78	11799.4
U2 small nuclear ribonucleoprotein A' OS=Homo sapiens OX=9606 GN=SNRPA1 PE=1 SV=2	9.05	28529.7	8127.56	P09661	11	44.31	0	RU2A_HUMAN	46212	48359.3	47319	25007.7	62266.7	26381	22292.3	53742.3	21449	20228	26239.7	26731	33861.7	35773.7	21513.3	33468	32843	12654	32952.7	35982	11492	26477	26451.3	27208.3	27854.7	27339.7	26627.7	30732.3	32259.3	30865.7	34055.7	32591.3	34152.3	41758.7	40685.3	39282.7	24036	22729	21776.3	5386.33	7097
Heat shock protein 75 kDa_ mitochondrial OS=Homo sapiens OX=9606 GN=TRAP1 PE=1 SV=3	8.31	80395.3	8090.83	Q12931	36	55.68	0	TRAP1_HUMAN	17501.7	16067.3	16598.3	40648.3	34629.7	42217	42106.3	38364.7	59674.7	24016	22930.7	28170.3	11295.3	11729.3	15395.7	16177	15123	18608.3	18804	18675	21446.7	50806.3	45462	47215.3	47754	51327.3	42656.3	54432	47189	48013	45100.7	46653	40157	8519.67	8403.33	9884.67	15886.3	15192.3	15646.3	16129.3	17104.3
Ras-related protein Rab-5B OS=Homo sapiens OX=9606 GN=RAB5B PE=1 SV=1	8.24	23935	8081.73	P61020	9	50.7	0	RAB5B_HUMAN	8565.92	8193.77	7433.76	6880.23	6320.55	6882.33	7958.89	7517.24	8138.6	9987.05	10308.7	10002.2	10474.3	10273.2	9827.51							7562.72	7361.6	7051.26	7016.96	7328.86	6777.43	8252.28	8538.14	8251.6	10719.5	10694.4	10408.9	9291.3	9533.82	8797.2	2591.76	1967.72	2143.02
Nuclear ubiquitous casein and cyclin-dependent kinase substrate 1 OS=Homo sapiens OX=9606 GN=NUCKS1 PE=1 SV=1	4.79	27296.4	8076.26	Q9H1E3	13	60.91	0	NUCKS_HUMAN	37077	44644.7	38082.7	30397.3	28662	22819.3	30193.3	31441	21106.7	39119.7	36717	26969.7	52518	51589.3	31872.3	62149.3	62845.7	40190	68219.3	73044.7	54211.3	32752.7	15130	13864	34904.3	19860.7	16297	32685.7	20123.3	17819	49289.3	35621	30414.7	61600.7	44516.7	48329	56127.7	53776.7	24234	41767	45802
26S proteasome non-ATPase regulatory subunit 3 OS=Homo sapiens OX=9606 GN=PSMD3 PE=1 SV=2	8.76	61091.7	8069.1	O43242	38	62.36	0	PSMD3_HUMAN	12532.3	11989.7	10894.7	42998.3	45852.3	44883.7	40637.3	40652	43904.3	25464	26046	28354	13585	12937.7	13753.3	8667.67	8893.67	9069	9743.67	6957	7968.33	54353.3	49780	49733	56623.7	45693.7	43025	46176	41496.3	41680	40256.7	37000.3	35830	24367.7	15777.3	17229.7	24322	22054.7	10767.3	8588.67	9992.67
Gamma-enolase OS=Homo sapiens OX=9606 GN=ENO2 PE=1 SV=3	4.72	47610.8	8038.79	P09104	19	63.82	0	ENOG_HUMAN	18292.6	21490.7	20248.2	13349.8	13766.2	15008.1	14572.7	16437.4	17146.5	19599.2	19687.3	23407.8	23673.1	25364.9	21065.8	14903.4	18317.6	18637.1	9995.94	11276.8	11949.1	11182.2	12548.8	12296.9	12318.7	12683.9	11181.3	12889	14529.3	13056.8	16724.8	15775.3	18375.6	16695.6	17351	19925	15674.4	17609.4	17819.6	7152.68	6275.56
60S ribosomal protein L13 OS=Homo sapiens OX=9606 GN=RPL13 PE=1 SV=4	12.16	24318.5	7999.4	P26373	10	38.86	0	RL13_HUMAN	12582.3	11482.7	11253.3	17820.3	16783	20206.7	16251.3	16509	20614	13480.7	14011.7	16274.3	11511.3	10914	12919.3	8938.5	9364	11245.7	19951.7	19412	23277.7	36081	35220.7	36238.3	36561.3	35153	38316.3	38932	39944	41592.7	45074.7	45428.7	45884	31147	30644.3	28280.3	35792	39142.7	36913.7	22254.7	19723.7
26S proteasome regulatory subunit 6A OS=Homo sapiens OX=9606 GN=PSMC3 PE=1 SV=3	4.94	49488.8	7928.83	P17980	24	59	0	PRS6A_HUMAN	14641	13910.7	14803.3	49019.3	48632	45806.3	44072.7	41026	36240.7	29716.3	24061	24709	10154.3	9983.33	8551.67	10378.3	7942.33	7632	11135	8389	8301	40847.3	37892.7	37752.7	44807	37739.7	37584.3	36641	31411	31465	31404.3	30893.7	27822.3	14673.3	12712.3	13344	11766	11524	13223.7	8225	9060
3-ketoacyl-CoA thiolase_ mitochondrial OS=Homo sapiens OX=9606 GN=ACAA2 PE=1 SV=2	8.08	42380.4	7926.3	P42765	15	45.34	0	THIM_HUMAN	46395.3	44665.7	44101	25749.3	24967.3	24492.3	23903.7	23592	22670	32690.7	31167.3	32211.3	37931.3	38209.7	43382.7	56155	54182	57691	46373.7	45851.3	49574	28168.7	28453.7	28090	23165.3	27253.3	27227	30651.7	29993	29046.7	41261.3	41215.7	41166	62426.3	58526	58398.7	82248.3	69733.3	74418.3	35666	34512.3
Copper transport protein ATOX1 OS=Homo sapiens OX=9606 GN=ATOX1 PE=1 SV=1	7.09	7572.73	7922.61	O00244	2	23.53	0	ATOX1_HUMAN	15653	14145	12665	7094	6821	7098	9747	8798	9897	9091	8981	10748	12559	12731	15360	18523	15463	12075.5	17465	16363	12763	10309	9351	9842	7339	7844	7749	8891	8967	9267	12929	14982	13251	28095	31108	20815	20642.5	23728	16729.5	66173	84249
Ras-related protein Rab-14 OS=Homo sapiens OX=9606 GN=RAB14 PE=1 SV=4	5.82	24125.1	7922.07	P61106	13	60.93	0	RAB14_HUMAN	6834.33	8845	10593	10673.7	11694	13297.3	10279.7	12159.7	12987.3	15229.7	14410.7	16075	10628	10469	10853	4710	3962	4275		3902	3029	18491.7	18692.3	15695.7	16564.3	15379.7	14355	20345.3	20193.3	18762.3	23328.7	20803.3	21761.7	14982.3	15450	18680	9577	9760.67	8180.33
NSFL1 cofactor p47 OS=Homo sapiens OX=9606 GN=NSFL1C PE=1 SV=2	4.81	40572.9	7921.24	Q9UNZ2	23	62.7	0	NSF1C_HUMAN	19377.7	19435	19148	32022	31565	32752.3	31882.3	30584.7	31956.3	30672.3	29483.7	31154.7	19628	18541.3	20783.7	17678	16876.3	17686	19566.7	18219	21320	34275	34616.3	34685.7	31392	30293.7	30260.7	34498.3	34413.7	34478.3	32214.3	37726	34684	31121	29897	28605.3	30183	27952	27429	25643.3	22672
Histone-binding protein RBBP4 OS=Homo sapiens OX=9606 GN=RBBP4 PE=1 SV=3	4.56	47940.9	7918.08	Q09028	13	33.88	0	RBBP4_HUMAN	45790.8	44431.4	46425.2	27498.5	28010.2	30167.2	32320	32462.6	33241.2	38345.8	34484	37355.4	41349.4	42563.7	43630.9	29609.4	25308.5	27227.8	19735.3	19751.1	19158.1	28049.1	26768.1	26632.5	35520.4	40374.1	39588.7	35665.9	39960.8	39910.2	40243	43851.4	43876.5	45574.6	51788.6	51311.6	45708.8	43999.1	45929.9	10150.9	9953.17
Delta(3_5)-Delta(2_4)-dienoyl-CoA isomerase_ mitochondrial OS=Homo sapiens OX=9606 GN=ECH1 PE=1 SV=2	8	36158.4	7882.04	Q13011	13	52.74	0	ECH1_HUMAN	10765.3	10890.3	10288	32828.7	36794.7	34863.7	31686.7	36865	31229.7	45834.7	45737.7	42816.3	8980.33	9471	10571.3							38973.3	34446.3	35392.7	43866	34070.3	32556.7	42656.7	41090.7	37852	54207.3	56666.7	48166.3	36573.7	33501.7	33175	5450.67	4557.5	4614
Glutamine amidotransferase-like class 1 domain-containing protein 3A_ mitochondrial OS=Homo sapiens OX=9606 GN=GATD3A PE=1 SV=1	8.29	28512.6	7861.52	P0DPI2	9	42.54	0	GAL3A_HUMAN	41164	42930.3	41607	30909.3	30921.7	39302	30001	30372	39188.3	40586.3	40532.3	50156.3	59262	58544.3	66350.7	59117.7	58849.3	62548.3	62453	76661	76395.7	23448	29454	23406.3	25806	29564.7	28097.7	36698.3	37033.7	38637.3	40285	41643.7	43591.3	54964	55805	54735	52569	57547	61787.7	85423	85161
X-ray repair cross-complementing protein 5 OS=Homo sapiens OX=9606 GN=XRCC5 PE=1 SV=3	5.45	83275	7833.04	P13010	32	53.83	0	XRCC5_HUMAN	30271.7	27579	28137.7	90812	96201.3	109782	70697.7	69687	90564.3	48958.3	44733.7	55857.3	30640	29578.7	41888.7	21340	17744	25033	24190.7	23612.3	33198.3	61667.3	79676.7	90084.7	63029	79743	85968.3	42969	46710.3	52044.7	37931.3	34247.7	39315.3	26364.3	23393.3	23176.7	20914.7	24671.7	22322	16637.7	12718.7
Histone H2A.V OS=Homo sapiens OX=9606 GN=H2AFV PE=1 SV=3	11.28	13508.7	7758.85	Q71UI9	4	31.25	0	H2AV_HUMAN	19218.8	19040.3	18583	30216.2	33420.1	33120.8	22726.6	23870.1	23084.1	27417.7	26140.8	24394.9	15206.8	15282.2	13905.7	25035.6	23125.9	22354.8	33437.3	35417.7	31843.5	22781	26063.6	28364.4	27634.8	30567.2	31882.7	30256.3	30313.6	31605	24201.4	26347.8	25407.2	44402.3	46168	43659	49702.3	47316.7	62379.7	14832.1	13666.4
Actin-related protein 2/3 complex subunit 3 OS=Homo sapiens OX=9606 GN=ARPC3 PE=1 SV=3	8.83	20774.8	7734.81	O15145	8	36.52	0	ARPC3_HUMAN	14548.3	14720	13738	18733.3	17155.7	18039.3	16440.7	18133.7	19643.3	20810	21304.7	22293.3	17683.3	23021.3	21585	9367	8403	7158		4019	4393.5	22521.3	27444.7	26747.3	22462.7	27052	26226.7	22492.7	27076	27799.3	25135.3	19543.7	32164.3	19655.3	19380	25759	13578	16279.3	16738.7
Transcription factor BTF3 homolog 4 OS=Homo sapiens OX=9606 GN=BTF3L4 PE=1 SV=1	5.95	17270.6	7704.59	Q96K17	6	42.41	0	BT3L4_HUMAN	20540	27555.7	26465.7	31985	31401.7	33663.3	22101.7	26816.7	30454.7	27045.7	35192.7	40050.7	30128	35329	40049	29413	36909.7	46894	41058.7	45107.7	55465.3	20476.3	23906.7	22420.7	18658.3	14512.7	13829.3	19325.3	17629.3	18116	21548.3	23849.3	20606.7	28414.5	28192.5	24285.3	32410.5	31573.5	29773	60217.5	53917.5
Y-box-binding protein 3 OS=Homo sapiens OX=9606 GN=YBX3 PE=1 SV=4	10.16	40090	7684.45	P16989	21	69.89	0	YBOX3_HUMAN	28873	31195.5	28002.8	14121	14057.7	17718.5	17389.7	18742.9	23259.7	20141.6	21546.8	41144.2	43618.7	46406.1	49969.9	29848.9	29116.4	34936.3	31943.4	32030.9	36983.4	21565	18698.3	18498.6	23494.4	21346.8	35725.9	23292.1	20677.5	35073.6	24840.7	25507.7	21956	38103.5	36530	32234.9	50317.7	46982.3	37190.1	62314.1	54286.7
Aldo-keto reductase family 1 member B1 OS=Homo sapiens OX=9606 GN=AKR1B1 PE=1 SV=3	6.59	36252.6	7680.37	P15121	15	54.43	0	ALDR_HUMAN	29650	29406	30283.3	47561.2	51205.7	42293.3	61573.7	61475	52859	60327.8	66705.1	57435.2	24025.7	24490.7	17224.3	3978.33	4018.67	3312	4992	5145.5	5937	54199	65561	57741.7	56907.6	71285.7	72283.5	67956.6	78829.3	77604.7	66298.5	66258.3	75214.3	36047.5	33958.5	39890.2	7827	7361.33	8180.67	2838.64	2798.26
Small nuclear ribonucleoprotein Sm D3 OS=Homo sapiens OX=9606 GN=SNRPD3 PE=1 SV=1	10.97	14030.4	7656.56	P62318	3	19.84	0	SMD3_HUMAN	41518	42836.5	39654.5	41169.5	44400	43005.5	25479.7	38720.5	35430	51502	40694.5	40798	36348	33601.5	28682.5	43720.5	37789	36710	47433.5	46532.5	46670.5	35700	44769	46127	28878	31211	28931	52576	59307	56816	41806.5	41309.5	47007.5	47571.5	47691	53957.5	35078.5	37051	34189.5	50674	44509.5
Asparagine synthetase [glutamine-hydrolyzing] OS=Homo sapiens OX=9606 GN=ASNS PE=1 SV=4	6.43	64940.3	7627.74	P08243	28	50.27	0	ASNS_HUMAN				36439.7	36441	40094.7	35414.3	37732.7	40819.7	26210	25089.3	27478.7	2912	2928	3579.33	4216	4464	6413	5765		4279	42238.7	50779	51443.3	44171	55617.3	59413.3	48126	53959.3	55338.3	37791	40258.7	46761.7	5840.67	5075.67	7436.33	7005.67	6557.67	5399	4196	3684
Deoxyuridine 5'-triphosphate nucleotidohydrolase_ mitochondrial OS=Homo sapiens OX=9606 GN=DUT PE=1 SV=4	9.73	26848.4	7574.93	P33316	9	51.59	0	DUT_HUMAN	5631	6735.33	6314.5	12170	12279	13470	11007.7	12080.3	12265	10328.3	11569	11802.7	7801.67	8395	8781.33	4329.5	8116.67	20630.7	5581.33	9531	10980	23536.7	21293	23527.7	22330	21994.3	22258.7	25526	20398.3	24416.7	18075	18914.7	23374	7284	6655.33	9893	5026.33	7393.33	5945	4836.5	4750
Ras-related protein Rab-8A OS=Homo sapiens OX=9606 GN=RAB8A PE=1 SV=1	9.55	23839.3	7539.45	P61006	5	23.19	0	RAB8A_HUMAN				4847.39	4338.46	3931.4	5096.64	3838.35	3972.99	5339.95	5264.04	5805.51	3135.19	3584.75	3733.2			2859			2664	5251.83	7088.85	7795.11	5514.79	7001.83	6403.16	6953.11	6757.47	6914.85	8000.36	7653.14	7526.23	6735.02	5333.07	6627.86	3132			3471	3527
Replication protein A 14 kDa subunit OS=Homo sapiens OX=9606 GN=RPA3 PE=1 SV=1	4.75	13682.8	7505.29	P35244	4	42.98	0	RFA3_HUMAN	31298	28539.7	26842.3	35741.7	36033.5	35257.3	34128.3	35625	33484.7	38772	36620.5	34926.7	36466.7	35945.3	32317.3	15416	12764	12663	12745	11713.5	10395.7	31934.3	39114	38351.3	21736.3	33499.7	36427	31812.7	32409	25108.3	27939.3	31520	22424	30982.5	38372	22443.5	24506.5	25238.5	23663.5	6269	4947
Pyruvate dehydrogenase E1 component subunit beta_ mitochondrial OS=Homo sapiens OX=9606 GN=PDHB PE=1 SV=3	6.23	39575.7	7494.13	P11177	13	38.72	0	ODPB_HUMAN				18558	16237.7	17668.7	10320.7	14560.7	14488.7	6905.33	6329.33	9316			3132.33			2590				14532	14241.7	14062	12310.7	12406.3	12704	12712	12267	12599.7	10299.3	9908	10015.3	3034	2364.5		2782	2996
Ras-related protein Rab-11B OS=Homo sapiens OX=9606 GN=RAB11B PE=1 SV=4	5.56	24602.6	7493.91	Q15907	11	50.46	0	RB11B_HUMAN	20045.3	21362	18636.3	23224.7	22247	18910.7	24572.3	23926	21126.7	32526.7	26957.7	26853.7	18400.3	16146	19091.7	6160.67	6376.67	8553.67	4481	5168.67	6253	22704.3	27391.3	26412.7	27620.3	24775	24141	29002.3	28061	26594.3	40077.3	41654.7	34661	25446.3	26167.7	25674.3	13962	14687.3	15688	7949.5	8066.5
Eukaryotic translation initiation factor 2 subunit 1 OS=Homo sapiens OX=9606 GN=EIF2S1 PE=1 SV=3	4.82	36397.4	7492.68	P05198	20	53.33	0	IF2A_HUMAN	14324.3	14217.7	14345	21350	22421.3	28308.3	22074	21990.7	27424	27258.7	22106.3	28162.3	14650.7	14003.7	14655.7	6308	5363.5	6020.67	7348.67	7551.67	9539.67	36185.3	31384	31952.3	34413.3	30730	32019.3	30810	26767	28440	29164	28926.7	26462.3	18917.3	18383.3	17848	10938.3	11108	11609	7416.33	5876.67
40S ribosomal protein S7 OS=Homo sapiens OX=9606 GN=RPS7 PE=1 SV=1	10.85	22126.9	7473.81	P62081	12	62.37	0	RS7_HUMAN	6138	5359		13807.7	23269	21159.7	4306.5	11613	7932.33	6164	7192.67	7504.33		4322	3619.33			7776			7529	39197.7	39208.3	40135.7	31253.7	31551	28134.7	29111	29329.3	27668	28974.3	29661	29247.7	17790.3	16525.7	17826.3	14653	15261	16312.3	5757	4123
40S ribosomal protein S15a OS=Homo sapiens OX=9606 GN=RPS15A PE=1 SV=2	10.88	14953.6	7463.55	P62244	9	63.85	0	RS15A_HUMAN	9952.33	10831.3	11279.3	25461.3	26634	23672.3	21992.3	25410.7	19507.7	19063.3	18099.3	17485.3	10276.7	10725	9918.67	7530.67	8144.67	8312.67	13877.7	14261.3	12275.7	36730.3	42363	40182.7	28434.7	28900	31235.7	37911	37495.3	39170	41257.7	40031.7	44251.7	23113	24674	23963	20486.7	18642	21233.7	11174	9372.33
14-3-3 protein sigma OS=Homo sapiens OX=9606 GN=SFN PE=1 SV=1	4.48	27888.2	7456.5	P31947	10	41.94	0	1433S_HUMAN	11571.5	10770.9	11459.4	5323.21	5269.01	5887.95	6502.33	5849.12	5296.89	7619.85	7352.1	8503.33	16700.3	15775.8	13442	13843.3	11981.8	12021.3	14509.6	10826.2	13405.1	3689.51	3838.96	4115.68	3640.75	4110.59	3119.44	5575.54	5436.17	5420.21	5235.77	5107.88	4864.79	8391.53	8019.11	5894.95	10076.4	10334.7	9072.71	11478.2	11530.9
UV excision repair protein RAD23 homolog B OS=Homo sapiens OX=9606 GN=RAD23B PE=1 SV=1	4.58	43228.3	7450.08	P54727	15	50.37	0	RD23B_HUMAN	50269.7	49945.7	47427.7	27021.3	26874.7	35671.3	31411	28352.3	37129.3	38497	36516.7	48813	58595.5	57650	65957.2	70587.7	63042	74776	72240.3	74899	81929	42362	42435	42971.7	46726	40821.7	38581.3	52303.7	48325.7	46278	60930.3	62285.1	53823	88164.7	89039.7	70662	98835.3	104172	89847.7	122015	117289
ADP-ribosylation factor-like protein 3 OS=Homo sapiens OX=9606 GN=ARL3 PE=1 SV=2	7.1	20626.6	7443.7	P36405	11	60.44	0	ARL3_HUMAN	21630.7	20157	21271.7	21496.3	22236	18392.7	22390	24496.3	18412.3	28508	25632	21017.7	21253	19943	17136.3	11645	10857.3	10196.7	9849.67	9753.33	8328.33	19948	19704.7	23339	18580	19406	23662.7	23370.7	24540.7	26718	24125.3	25572.3	27892.3	24504.7	26015.7	28237.7	22583	22573.7	25123.7	8662	13574
Alpha-aminoadipic semialdehyde dehydrogenase OS=Homo sapiens OX=9606 GN=ALDH7A1 PE=1 SV=5	7.94	59057.5	7430.29	P49419	22	41.93	0	AL7A1_HUMAN	22331.7	22603	21542	50150.7	54181	54372.3	52160.3	48586	53344	48194.3	46749.7	50192	19209.7	15429	17293.3	27233	24774	9453.67	23333	26487	10881.3	56515.3	54482.3	56004.3	60572.7	54051	54815.7	56880.3	56245	54361.3	55023.3	54943.3	54870	27597.3	27030	25511.7	14444	13215.3	14727.7	12489	13726
Tyrosine--tRNA ligase_ cytoplasmic OS=Homo sapiens OX=9606 GN=YARS PE=1 SV=4	6.67	59485.7	7427.38	P54577	34	58.71	0	SYYC_HUMAN	6402.67	6561	7011.67	42111.3	41006.3	48742	28225.7	27955	30398.7	12793.7	14862	13148	6642	7098	10474.3	3655	5078.33	6963.33	5974.33	5954.33	7675	39489.7	39596.7	39992.7	42048	41854.3	43025.3	20482.7	18831.3	19619.7	13740.3	13644	14768.3	9841.67	12670.7	15153.3	9396	8579.67	11985.7	7094	9891.5
Plastin-2 OS=Homo sapiens OX=9606 GN=LCP1 PE=1 SV=6	5.12	70858.8	7361.71	P13796	30	50.56	0	PLSL_HUMAN	58057.7	56833	56667.3	38078.9	39626.6	43702.3	41221.4	46184	48825.7	60619.7	55483.3	55263.7	70717	64149.7	70718.3	55453.1	52826	57081	42342.3	50681.7	72049.7	41164	38264	39153.3	38836.7	35740.7	35704.3	44278.7	41097.3	42607	54122	51991	49981.3	57937.7	58494.2	53759.5	68005.3	62833.8	60423.3	37378.7	32194
Activator of 90 kDa heat shock protein ATPase homolog 1 OS=Homo sapiens OX=9606 GN=AHSA1 PE=1 SV=1	5.26	38445.5	7357.04	O95433	19	65.09	0	AHSA1_HUMAN	14189.7	14213.7	13570.7	37039	36212	40153.3	32981	35975.7	39781.3	23410	26794.3	32861.7	14226.7	14536.3	17742.7	11805	10604.3	14196.7	12428.3	11166	13111	52244	47288	48609.7	51138	45009.3	43969.3	53464	47792.3	47616	44454.7	43593.7	41178.3	24329	23887.3	23860.7	15065.3	14360.3	16829.7	8298.33	7288.67
F-actin-capping protein subunit alpha-2 OS=Homo sapiens OX=9606 GN=CAPZA2 PE=1 SV=3	5.49	33177.2	7341.88	P47755	13	62.59	0	CAZA2_HUMAN	44956.1	50681.6	48130.6	40657.2	39497.7	41591	40575.3	38733.1	42515.1	44350.2	42034.1	45212.1	44844.9	44999	43825	33626.2	34043.7	29172.5	27791.1	26665.7	28229.6	78865.5	72026.6	71257.9	72777.4	63699	64490.7	74513.1	80247.7	77514	95751.9	92512.8	85071.8	81094.1	83366.4	77550.5	73979.9	72354.1	60412.7	26308.9	24882.8
Protein phosphatase 1 regulatory subunit 7 OS=Homo sapiens OX=9606 GN=PPP1R7 PE=1 SV=1	4.65	41678.3	7321.32	Q15435	17	53.06	0	PP1R7_HUMAN	13579.7	12065.7	13190	33706	34446.3	44851.3	33316.3	34183	41257.3	23323.3	22493	30240.7	11847.7	12569.7	14668	6890.67	6312.67	9762.67	7357	8264.5	10567.7	53019.7	49399.7	46268	59579.7	45637.7	44777	51982.7	49738.7	47357.7	48902.3	43504.7	37727.7	17362.3	17776.3	17313.7	9842	10091.3	9657.33	10640.7	18330
Macrophage migration inhibitory factor OS=Homo sapiens OX=9606 GN=MIF PE=1 SV=4	7.98	12647.4	7309.99	P14174	2	27.83	0	MIF_HUMAN	13654	14099	10628	10957	19443.5	11872.5	4934	5316	3946	8171	13436	7569.5	10175	12063.5	8472.5	13637	14495	14652	23624	22835	23606	5155.5	4386	4140.5	12305	12447	12698	6924	8057	7368	12533	12924	12878	16317	17037	19906	28120	30518	28500	20288	18100
Endothelial differentiation-related factor 1 OS=Homo sapiens OX=9606 GN=EDF1 PE=1 SV=1	10.71	16368.7	7284.29	O60869	7	43.92	0	EDF1_HUMAN	15354	15505.5	13345	11122	13829	9548.67	15731	14374	8185	15247.5	14802.5	12882	16296	14360	11769	13784.5	11816.5	11328	10205	10021.5	7503.67	10881.7	12432	12464	9415.33	10002.3	10432.3	17570	18153.7	19351.7	8371.33	8985	8650.33	13264	12535	13525	12192.3	13594	15127.3	20829.3	18589.7
NAD(P)H-hydrate epimerase OS=Homo sapiens OX=9606 GN=NAXE PE=1 SV=2	7.63	32016.8	7272.07	Q8NCW5	10	34.38	0	NNRE_HUMAN	44348.3	58642	59956	38153.3	40485.3	45828.7	41241.3	42719.3	49247	52468	50707.3	55565	61545.7	54644	61261.7	66971.7	71602.7	74870.7	56019	56900.3	61299.3	35864.7	35513.3	33531.3	34399	36632.7	35740.7	41995	40939	38778.7	54219	47075.7	54999	32357	29238.3	52170.3	35502	37704	33171.7	11311.5	12082
Ubiquitin-conjugating enzyme E2 L3 OS=Homo sapiens OX=9606 GN=UBE2L3 PE=1 SV=1	8.82	18032.7	7203.46	P68036	8	59.74	0	UB2L3_HUMAN	29492	24722	23818	31684.5	33346.1	38475.7	30769	30482.3	39569.7	32138.7	36330.7	44276.7	35399.3	39658	50144.3	20129	22227.7	26433	22999.7	24329	29313.7	27718.8	31926.2	29765.4	27381.9	32617.5	31342	37791.9	44498.9	44841.2	36889.6	36341.2	39191.5	61833.5	39024.3	46168.7	27851	26359.7	29273	23710.7	30142.7
Thioredoxin-like protein 1 OS=Homo sapiens OX=9606 GN=TXNL1 PE=1 SV=3	4.64	32650.6	7198.82	O43396	13	58.82	0	TXNL1_HUMAN	11363.7	11244.7	11132.3	33102.7	33289.3	38528.7	29839.3	29796	32777.7	15323	16564.3	17361.3	12695.7	12034	13286.7	9483.33	9729.67	11331	13918.7	13533.7	14461	40629	36239.7	34850.3	48559.3	38146.3	35298	34245	32088.3	29638.7	20320.7	19674.3	18163.7	14918	13878	12245	14828.3	13761.7	14903.7	11904.3	12164
Tumor protein D52 OS=Homo sapiens OX=9606 GN=TPD52 PE=1 SV=2	4.59	24384.1	7191.22	P55327	8	54.02	0	TPD52_HUMAN	31978	33574.7	33167.3	19072	19458	21508	21368	19621.7	23093.7	26103.7	24788	27831.7	35961	32287	34189.3	43437.3	40418.3	42268.7	49568.7	48394.3	45224	18368.3	19151.3	20436	23164.3	22115.7	21697	24766	23034	24570.3	28791	27550.3	26256	38232	38135	30249.7	49600.3	46298.7	41011	50675	41880.3
COP9 signalosome complex subunit 4 OS=Homo sapiens OX=9606 GN=COPS4 PE=1 SV=1	5.49	46554	7178.48	Q9BT78	23	64.53	0	CSN4_HUMAN	24017	21500	22055	26671.7	29107	21960.7	23674.3	24347.3	22110.3	25897.3	23300	27455.7	14550.3	13909.7	14946.3	16911.7	16297.7	6311	18561	18126.3	5422.33	19662.3	21865.3	22079	18417.3	20329.3	19673.3	22672.3	22242	22817	23550.7	24387	25902	19202.3	18780	18427.3	7994.33	7938.33	6600.33	7888	6024
Src substrate cortactin OS=Homo sapiens OX=9606 GN=CTTN PE=1 SV=2	5.08	61757.3	7117.9	Q14247	30	47.45	0	SRC8_HUMAN	20082.3	21496	20305	17811	17417	20630.7	19839.3	19025.7	22268.3	22197	19084	20163	21912	22426	26119.3	26531.3	26560.3	29995.7	34903.7	35186	39531.7	27124.3	30295.3	31237	39358	46985.3	47228.7	40089.7	44550.3	46008.7	42950.7	37877	43925.3	42268.7	42439.3	36601.3	44586.7	46359	41040.7	64314.3	57898
Protein mago nashi homolog 2 OS=Homo sapiens OX=9606 GN=MAGOHB PE=1 SV=1	5.97	17332.8	7071.59	Q96A72	8	57.43	0	MGN2_HUMAN	6039	6920	6134	10538	15308	17114	10691	14530.7	15765	9873.67	7814.33	13583.7	5763	5691.5	7833.67			2946.33			2920.5	10594.3	13512.3	13897.3	8849.33	9889	10607.7	11849.7	12788.7	12757.7	10500.3	10453	10945.3	5479	6449	7080.67	5623.67	5095.33		7421	6630
Non-POU domain-containing octamer-binding protein OS=Homo sapiens OX=9606 GN=NONO PE=1 SV=4	9.51	54345.8	7059.96	Q15233	20	38	0	NONO_HUMAN	23074	21567	21719.7	56790.3	61223.7	59902	38353	41279.3	38799.3	23713.3	25198.3	23481.7	15771	14795.8	12878.9	14280.7	14542.3	13868	20119	20450.3	19088	43950.7	45030.7	43372	50058	45106.3	44191.7	22612.7	22101.7	21424.7	18054.3	18845.3	19154.3	18814.7	21033.3	14361.3	16750	18163	19157.7	20752.3	23624.7
26S proteasome non-ATPase regulatory subunit 2 OS=Homo sapiens OX=9606 GN=PSMD2 PE=1 SV=3	4.9	100941	7040.63	Q13200	43	49.01	0	PSMD2_HUMAN	11532.3	11652.3	11813.7	51157.7	50447.7	49126.7	46121.3	45251.7	46392.7	29601	27861.7	27921.3	12323	16114.7	16556	9460	9500.33	10048	13915	12640.7	12228.7	51054	53428.3	54764.7	48511.3	47590.3	44796.3	45105	45687	43634	35181.7	36847.7	36931	13606.3	16172.7	15384.7	10594	11180.7	12103.7	8829.67	8576.67
Isocitrate dehydrogenase [NADP] cytoplasmic OS=Homo sapiens OX=9606 GN=IDH1 PE=1 SV=2	6.6	46944.5	7013.47	O75874	17	44.69	0	IDHC_HUMAN	32937.3	35472.3	34145.3	35092.3	37426	45303	34947.3	37592	41688	46920.3	43963	35139	25577.3	24846.3	13727.3	98641	100401	4154	126254	139312	4221	27637	31849	32727.3	31958.3	34408.7	33378.7	32797.3	33298.7	33467.7	32446.7	28653.3	32519	22057	22101.7	21825.7	8365	7637.33	9124.5
Eukaryotic translation initiation factor 3 subunit M OS=Homo sapiens OX=9606 GN=EIF3M PE=1 SV=1	5.29	42959.2	6993.65	Q7L2H7	13	38.5	0	EIF3M_HUMAN				37566	35913.3	34979	31905.3	32155.7	29732.3	14787	13876.3	13370.7	5028	4330.67	5917.67		4308	4719.5		4064	4559	26989.7	42210.7	37816.3	27053	36238.7	34846	25264.7	29499	30245.3	18029.7	17442	18389.3	5217	4488.33	4756	6838	5926.5		4362
40S ribosomal protein S19 OS=Homo sapiens OX=9606 GN=RPS19 PE=1 SV=2	10.98	16060.5	6975.3	P39019	12	60	0	RS19_HUMAN	5618	5246	5324.33	12736.7	11969.3	13301	11105.3	9592.33	11855.7	7521	7466.67	8818	5649.5	5536	6861.33	24500	20162	9026.33		3962	5813	24661	24415.3	23886.3	19361	21288.3	21962.3	24728.3	24630	24927.7	15302	15950.7	15198.7	10650.7	10327.3	12663	5471.5	8815	11652.5	11255.5	11325
Phosphoglucomutase-1 OS=Homo sapiens OX=9606 GN=PGM1 PE=1 SV=3	6.33	61734.4	6974.02	P36871	28	50.53	0	PGM1_HUMAN	23580	24733.3	21615	23732.7	22677.7	30971.7	25027	23553	29941.7	29575.7	28042.3	34671	22527.3	22665.3	24648.7	13590.3	15018.3	16866	4262.33	10115.7	6455.33	31463.3	31194	30516	32910.7	29237.7	28888	34874	32922.7	32592.3	46860.3	45047.3	41872.3	49599.7	44723.7	41207.3	42923.3	40868.3	40042
26S proteasome non-ATPase regulatory subunit 13 OS=Homo sapiens OX=9606 GN=PSMD13 PE=1 SV=2	5.45	43230.7	6877.79	Q9UNM6	21	58.78	0	PSD13_HUMAN	6711.33	6562.67	5739	32839.7	31454	38626.3	30993.3	32356	36610.3	18682	18001.7	21735.7	9803	8635	9956	4166.33	4367.67	7376.33	3611	3830	7404.33	37709.7	41241.7	42949	38385.3	39003.3	40977.3	35656	35305	36514	29809.3	32319.3	29816	12184	12640	13289.7	10237	12251	12858.3	9542	7915
40S ribosomal protein S14 OS=Homo sapiens OX=9606 GN=RPS14 PE=1 SV=3	10.78	16443.8	6867.74	P62263	5	36.42	0	RS14_HUMAN	10098.3	10256	10654.7	22797.7	22264.3	25204.3	16103.3	15938.3	18429.3	11445.7	10780	12619.3	9137.33	8387.67	10070.7	5526.67	7253.33	8520.33	15655.7	11179.3	14354	36904.3	34567	36786	29019.7	26915.7	28062.7	31961	31327.7	33184	33772.3	38168	32869.7	23603.3	24267	21348	21769.7	23080.7	21081.7	16437.7	15523
Transgelin-3 OS=Homo sapiens OX=9606 GN=TAGLN3 PE=1 SV=2	7.19	22643.8	6847.69	Q9UI15	4	23.12	0	TAGL3_HUMAN	6738.34	12285.1	6287.56	13062	12155.4	16120.1	6396.96	6087.39	8764.5	4098.79	3928.76	5505.02	4291.33	12497.4	6433.18	8154.61	16678.7	12358.5	12933.4	6985.2	10564.3	8579.77	11302.5	10515.2	11191.6	10668.3	11012.2	10225.3	11097.8	11517.9	11010.3	10132.1	8877.63	11823.8	12656.7	11905.4
Drebrin-like protein OS=Homo sapiens OX=9606 GN=DBNL PE=1 SV=1	4.82	48492.5	6839.26	Q9UJU6	18	45.35	0	DBNL_HUMAN	4698.5	3913	4272.5	15137.3	13795.7	19745.7	12777.7	12418	18347.7	8426.33	8050.67	11414	5114.67	4541.33	6892.67	5685.5	4881	6959.33	6414.5	5476.33	10059.3	29198.7	26355	23942	28568.3	24116.7	23143	26328.7	22832.7	22650	18844.7	17179	18061.7	21621.7	18596.3	15620.3	20828.7	23121.7	18872	24794.3	22284.3
Prefoldin subunit 1 OS=Homo sapiens OX=9606 GN=PFDN1 PE=1 SV=2	6.42	14210.5	6816.81	O60925	11	63.93	0	PFD1_HUMAN	42385.7	42442.3	44481.7	33480.7	35422.3	42987.3	46580	48008.7	53761.7	45720.7	46958.7	52546	57553.7	60761.3	61197	39909.3	41365.7	42463.7	36932.3	40041	39578	15634	16728.7	16948.3	12724.3	14092.3	14921	17654.3	18037.3	19138.3	16323.7	15449.3	16594.7	23669.3	22664.7	23287.3	14552	13902.3	15621	16339	15483.7
Jupiter microtubule associated homolog 2 OS=Homo sapiens OX=9606 GN=JPT2 PE=1 SV=1	9.97	20120.4	6812.82	Q9H910	8	56.84	0	JUPI2_HUMAN	6412.33	7103	6025	7740	6809	9065	7172.67	7447.67	8177.67	8526.67	8755.67	11230	9413.33	9127	9573.33	6989.67	7633	7093	11091.7	10846.7	12737.7	12026.7	11057.7	10622	11615.3	9614	9701.33	16341.7	14201.3	13796.3	14400	15150	12219	26099.3	25608.7	19803.3	22992.3	21407.3	18994	32942.3	31358.3
Probable ATP-dependent RNA helicase DDX17 OS=Homo sapiens OX=9606 GN=DDX17 PE=1 SV=2	8.25	80956.9	6811.15	Q92841	32	45.95	0	DDX17_HUMAN	5508.51	3528.74	5517.51	34317.9	39448.3	33773.4	31537	35452.4	30766.7	13753.2	14219.2	13913.7	5145.67	4934	5738.33	4149.67	3758.17	5344.37	7078.82	7658.64	7159.37	34826.4	32351.1	32369.5	31304.3	29010.6	31658.9	34782.4	27660.3	30369.1	18552	19376	18095.3	5246	5572.67	4044	6716	6394.67	5749.22	4556.26	3727.18
SUMO-activating enzyme subunit 2 OS=Homo sapiens OX=9606 GN=UBA2 PE=1 SV=2	4.97	71794	6787.34	Q9UBT2	30	46.25	0	SAE2_HUMAN	24655.3	24666.7	23259	45972.3	44483.3	51252.3	50964.7	46928.7	55452.7	54931.3	50534.7	62859.3	23190.3	23938.3	26185.3	18458.3	16873.7	17408.3	20511	19653.3	21196.3	40791.7	37549.7	37244.3	47417	40345.7	39828.3	45281.7	39365.7	41677	49114.3	46237.7	42554	26775.7	26963.3	21139.7	19310.3	20692	17198.7	16762.3	14068.3
40S ribosomal protein S17 OS=Homo sapiens OX=9606 GN=RPS17 PE=1 SV=2	10.45	15607.2	6777.28	P08708	5	34.81	0	RS17_HUMAN				10251	8524.5	10396	6629	6608	7068	6131	4796	5597										8806.5	19875	22317	15855	19745	17828	17234	18152	18639	12393	11561	15019	7924	7299	9563	6528	5616	7095
Arginine--tRNA ligase_ cytoplasmic OS=Homo sapiens OX=9606 GN=RARS PE=1 SV=2	6.27	76177.5	6765.77	P54136	30	46.52	0	SYRC_HUMAN				28110.7	27845.7	29809.7	13492.7	12898.7	14573.7	4496	4020.33	4578.67	5804	5415	3673.33	5453					2806	41050.7	35348.7	37268	41154.7	34658	36132.7	12333.7	11913.7	11513	5182.33	5317	7737.33	10771	11006.7	13737	5739	4341.67	6245	8387	13341
Proteasome subunit alpha type-4 OS=Homo sapiens OX=9606 GN=PSMA4 PE=1 SV=1	7.72	29769	6760.68	P25789	11	38.31	0	PSA4_HUMAN	61831.3	65398.7	67689.7	61720	62218	64459.7	66020	66062.3	65000.7	67307.3	65949.3	68863.3	56443	54816	69845.7	74287.7	74288	74510.7	83463.7	93527.3	99643.7	45102.7	68733	68806.3	51638.3	68478.3	72948	55809	69361	76495.3	54676.3	58954.7	72780.3	53979	61460	72250.7	70680.3	74068	87645.7	92340	106329
Apoptosis regulator BAX OS=Homo sapiens OX=9606 GN=BAX PE=1 SV=1	4.89	21298.5	6751.75	Q07812	8	43.75	0	BAX_HUMAN	16087.3	18396.3	18668	15955.3	15374.3	16662.7	16387.7	16630.3	15948	22480.7	19974.7	22467.3	22317	21481.7	20460.7	21692	21408	21348.3	22304	22092.3	20536.3	6780.33	6978.67	6568.67	6746.67	6768	6687	8180.67	8132.67	8978	10140.7	9821.67	9448	10111	10630.3	11281	12660.3	12722	9838.33	10066.3	8346.67
Heterogeneous nuclear ribonucleoprotein A3 OS=Homo sapiens OX=9606 GN=HNRNPA3 PE=1 SV=2	9.3	39823.1	6730.19	P51991	16	34.39	0	ROA3_HUMAN	14212.6	12822.3	12862.1	40446.7	41854	53544.3	27196.3	27514.3	33482	14817	15476	19174	12333.6	12369.4	15420.3	13635	12468.1	14089.7	17532.9	18049.6	20846.7	59149.3	57069.3	58068	48852.7	42624.3	42608	39259.3	38309.3	37683.7	22513.7	23932.7	20282	12252	12149.7	12298	13842.3	14024.7	15182	11154.3	10257.3
Dynein light chain 2_ cytoplasmic OS=Homo sapiens OX=9606 GN=DYNLL2 PE=1 SV=1	7.26	10463.9	6725.65	Q96FJ2	4	26.97	0	DYL2_HUMAN	5159.13	5028.13	4614.57	8210.07	8900.66	8677.02	4796.13	5077.03	5737.33	5781.16	5521.67	6675.83	5940.48	7027.94	8793.86	5474.96	5140.31	7107.57	4794.39	6159.88	7784.64	15949.5	15869.4	16448.1	20555.9	18529.9	18758	9093.2	9193.22	8020.01	10963.7	11488.2	10253.6	13720.6	12874.1	10520.4	13347.1	13610.3	12018.8	12630.6	9883.76
U6 snRNA-associated Sm-like protein LSm2 OS=Homo sapiens OX=9606 GN=LSM2 PE=1 SV=1	6.11	10948.6	6721.83	Q9Y333	5	53.68	0	LSM2_HUMAN	8750	38358	34316	12814	14400	15387	12976	11268	19093	19669	24037	27227	38991	28938	29165	36311	48904	44413	48528	51365	35255.5	13572.5	10621.5	19506	13323.5	19672	19994	18868	29271	29365	21250	43369	33893	15759	14673.5	27380	28774	25308		37157	38810
Transforming protein RhoA OS=Homo sapiens OX=9606 GN=RHOA PE=1 SV=1	5.75	22110.3	6720.57	P61586	4	20.21	0	RHOA_HUMAN	7909	6810	7516	29081	28190	52859	19387	29704.5	54644	24497	19059.7	58307	8787.5	7081	12805	4359		5900.5	3616	3706	5290	29629	26745.5	28496	22281.5	28318	30136	27220.8	28628	30747.5	21984.5	30716.5	30294	15632.5	16653	14731.5	8895.5	9573	10064.5	3997	4833.5
Rho-related GTP-binding protein RhoC OS=Homo sapiens OX=9606 GN=RHOC PE=1 SV=1	6.21	22348.6	6720.57	P08134	3	15.03	0	RHOC_HUMAN	7909	6810	7516													4359		5900.5	3616	3706	5290	29629	26745.5	28496	22281.5	28318	30136	27220.8	28628	30747.5	21984.5	30716.5	30294	15632.5	16653	14731.5	8895.5	9573	10064.5	3997	4833.5
Radixin OS=Homo sapiens OX=9606 GN=RDX PE=1 SV=1	5.99	68678.1	6702.19	P35241	37	51.46	0	RADI_HUMAN	34328.3	34721	32907.7	26110	24851	26694.7	26833.8	27005	30217.4	31500	29717.2	34208.7	37059	34969	33816.7	11656.3	9867	14562.7	5682.62	5856.09	19199.7	22646.7	20911.7	23115.7	22827	21695.3	25006	25064.3	26397.2	28283.7	35090.7	32511.3	34157.7	38446	38402.7	35394.7	26671.7	26406.3	22805.7	7841.67	14040.3
Serpin H1 OS=Homo sapiens OX=9606 GN=SERPINH1 PE=1 SV=2	9.14	46554.7	6685.31	P50454	15	38.04	0	SERPH_HUMAN	23954.7	22385	23097	19915	21031	21343.3	20903.7	23216	23179	25810	25414.7	25663.3	20104.7	21132.3	19611.7	24928.7	24156.7	24531	30743.7	29796.3	29319	23611	27015	27968	25666.3	26307.7	28272	26035.3	28692.7	29873	26307.3	25775.3	29598.7	23494.3	22725.3	22954	25630	25818.7	27424	27026.7	24218.3
Kinesin-1 heavy chain OS=Homo sapiens OX=9606 GN=KIF5B PE=1 SV=1	6.1	110426	6670.66	P33176	52	57.94	0	KINH_HUMAN				23059	22276	34046.7	22882	20447	31698.7	9434.33	8829.67	13367	3750.67	3546.33	7134.67			3907	3651		5096.33	42550.3	40113	44536.3	45461.7	43922	45782.7	44913.7	39090.3	41517.3	26555.3	24729	24967.7	7311.33	6184.33	7229	6357.67	6394.33	4224.33	4790.67	3563.67
Gamma-glutamylcyclotransferase OS=Homo sapiens OX=9606 GN=GGCT PE=1 SV=1	4.88	21235.9	6667.65	O75223	6	37.77	0	GGCT_HUMAN	38115.3	38229.7	36859.7	34500	36895.3	36601.7	35417.7	39969.7	40548.3	50929	47862.3	50267.3	43307.7	45989.7	47057.3	18871.3	17872.7	18610.3	14617.3	14745.7	14275	31292	31483.3	27309.3	31202	30671.3	30590.7	36983.7	33688	35458.3	43349.7	42836	41445.7	49153.3	49565.7	40413	23280.7	22301.7	22196.7	8544	7828.33
Electron transfer flavoprotein subunit beta OS=Homo sapiens OX=9606 GN=ETFB PE=1 SV=3	8.25	28071.8	6643.03	P38117	14	50.98	0	ETFB_HUMAN	29995	34311.3	34757.3	49730	49478	47094.3	49017	49661.7	44662.7	58641.3	54519.3	51729.7	36447.3	33865.3	32402.3	6601.33	6734.33	8415.33		6615	7026	36650	35554	36752.7	32161	31756.7	32110.3	37109.3	37067.3	37926.3	42616.7	40854.3	43448.7	35340.3	37115.3	36948	23999.7	22576	28629	4835	3170
DNA replication licensing factor MCM3 OS=Homo sapiens OX=9606 GN=MCM3 PE=1 SV=3	5.41	91608.3	6626.9	P25205	39	53.59	0	MCM3_HUMAN	17841.7	16112.7	13798	43440.3	42836.7	40528.3	35511.7	36972.7	35261.7	27910.7	25208.3	23701	11684.7	11889.3	11293.3	12627.3	11798.3	9851	14894	15084.7	11942.3	33021.3	34672.3	36175.7	32256	33733.3	33248.7	55171.7	24421.3	25479	55537	53002.3	19828.7	9716.33	58315.7	10308.7	35067.7	8315	8928	5370.67	4128
Actin-related protein 2/3 complex subunit 5 OS=Homo sapiens OX=9606 GN=ARPC5 PE=1 SV=3	5.31	16377.5	6616.19	O15511	6	41.72	0	ARPC5_HUMAN	11397.3	14464.5	12980.3	10739	10484.3	13056.3	11581.7	10801.4	11727.9	15176.7	16863.5	15681.3	11485.3	11025.3	11306	15064.4	8694	9883.33	6305.47	6813.5	7448.41	15462	15967.3	15630.7	18765.5	14893.8	15012	14845.7	15926	15444.7	16645	16835.6	18934.3	17170.5	17342.9	22069.1	20149.8	19322.1	18158.2	4930.5	2843
Tropomyosin alpha-1 chain OS=Homo sapiens OX=9606 GN=TPM1 PE=1 SV=2	4.49	32765.6	6596.03	P09493	11	32.75	0	TPM1_HUMAN	11717.7	15103.6	15266.5	11150.6	11312.3	11470.7	12167.7	12264.8	12947.7	13116.4	13170.7	13054.7	15318.5	16997.3	14176.8	18294.5	19206.2	16943.7	23135.1	21058.6	21751.4	4402.84	6423.56	6629.49	6151.73	8292.92	7932.22	6251.84	6453.21	6899.57	6508.87	5952.07	6810.31	14194.9	13728.7	14868.4	17597.1	15322.8	19291.2	24230.7	19086.4
D-aminoacyl-tRNA deacylase 1 OS=Homo sapiens OX=9606 GN=DTD1 PE=1 SV=2	8.44	23594.7	6567.14	Q8TEA8	7	39.23	0	DTD1_HUMAN	17725.3	19166.7	18584.7	8453.67	8949.33	10318	11305.3	9168.67	8100	15271	13395.3	14761.3	20371.3	19392	19478.7	25091.7	24800	21659	25566.7	26447.7	26456.3	12871.5	10255.5	7918.67	9017.33	9914.67	10518.3	11715	10531.3	11392.7	13092.7	37015	13526.3	25653.7	24433.3	23983	30324	28434	23757.7	24912.3	31318
Ras-related protein Rab-8B OS=Homo sapiens OX=9606 GN=RAB8B PE=1 SV=2	9.55	23755.2	6557.28	Q92930	4	22.22	0	RAB8B_HUMAN				2312.41	1958.81	3569.94	3457.54	3857.47	4771.01	3080.09	3088.29	4627.99	1723.61	2017.51	2250.9							2958.67	2946	2714.92	3297.33	2829.45	2735.26	3649.56	2999.2	3591.82	3793.64	3784.53	4101.1	1947.48	1795.89	2389.28
Lysozyme C OS=Homo sapiens OX=9606 GN=LYZ PE=1 SV=1	9.34	16993.3	6544.61	P61626	3	14.86	0	LYSC_HUMAN																							2010	1906	4516.5	4779.5	4205.5	2302	2563	2147	2134	2020	1891	1753		3349	5521	5705	5370	18948	16954.5
Hsp90 co-chaperone Cdc37 OS=Homo sapiens OX=9606 GN=CDC37 PE=1 SV=1	4.99	44981.6	6539.04	Q16543	23	54.23	0	CDC37_HUMAN	34373.7	36441.7	33916.3	50067	49574	54283	55913.7	55701.7	65867	56980.3	54108.7	63525.7	43568	44720	48530.3	26802.7	24682.7	27520.7	23335	22808	27678.3	60877	57823.7	58035.7	59461.7	67749	69561.3	64427	70482	71612.3	77539	66353.3	77548	73958	71337.7	62312.7	52410.3	42671	47136.7	28667.7	29684
DnaJ homolog subfamily C member 9 OS=Homo sapiens OX=9606 GN=DNAJC9 PE=1 SV=1	5.43	30080.9	6530.73	Q8WXX5	12	41.54	0	DNJC9_HUMAN	10944	11995.7	11408.7	10927	10378.3	11589.7	14027.7	13881	11225.7	13799	12621	13074.3	9525.67	10300.3	13955	13023	13165.3	12854	15822.7	15690.3	15997.7	5454	3227	6237.67	7169	4406	5873.33	4609.67	5707.67	8377	8824.67	6407.33	8935	4726.33	8013	4232	6400.5	5466.5	5360	6546	8340
Ras-related protein Rab-4A OS=Homo sapiens OX=9606 GN=RAB4A PE=1 SV=3	5.74	24674.8	6523.39	P20338	10	43.12	0	RAB4A_HUMAN	4691.27	8619.5	7289.5	4284.33	3150.33	5226.33	4955.67	4014.33	5262.67	7298	6014	7719.33	6012	5161	6918			3264.5				6114.67	5680.67	5934.67	5946.33	6388.33	6128.33	7270.67	7858.67	7462.33	8561.67	9690.67	9610.33	7057	8392.67	9471.33	6136	5844.67	5455	4641	39976
60S ribosomal protein L18 OS=Homo sapiens OX=9606 GN=RPL18 PE=1 SV=2	12.22	21748.6	6497.04	Q07020	8	39.89	0	RL18_HUMAN	18269	16508.3	17290.7	33950	33559.3	46141.3	34430.3	43238.3	48882.3	26322	23283	33121.7	13632	17707.5	15774.3	10001.3	8671	11913.7	32145.3	32713.7	30832.7	52534	47495.3	55952.3	50810.3	52766	50885	52821.7	56950	56271	58179.3	59155.3	58072.3	35180	36668.3	33202	39608.3	39750	33472.7	20258.3	19575.7
Eukaryotic translation initiation factor 2 subunit 2 OS=Homo sapiens OX=9606 GN=EIF2S2 PE=1 SV=2	5.46	38730.6	6447.14	P20042	22	66.67	0	IF2B_HUMAN	7526.33	11071.3	10206.3	11529.3	12808.3	14524.7	15145.7	15025.3	16284	14387.3	14183.3	16276.3	10036.7	9319.67	12202.3	6100.67	6095.67	8513	5471	5515.67	8659.67	14782.3	15355.3	15126.7	16457.7	16243.7	16335	17198.7	18461.7	17271.3	21007.7	18981	22056	10831.7	11147	16208.7	8478.33	7932.33	7350.33	5337.33	5530.33
Ribose-phosphate pyrophosphokinase 1 OS=Homo sapiens OX=9606 GN=PRPS1 PE=1 SV=2	6.57	35347.5	6434.9	P60891	13	34.28	0	PRPS1_HUMAN	30448.2	30839.5	29784	21766.6	24193.5	26187.6	24610.4	24966.6	23774.9	32945.4	32235.8	29529.4	28583.1	26882.2	30187	16617.7	15634	17450	8086.83	8185.01	9079.67	32653.1	38207.6	38516.2	36446.5	37759.1	41161.4	41926.9	44258.6	45745.1	52086.3	51015.4	52305.7	49383.3	45473.1	48202.6	31928.2	36068.4	40903.3	8515.33	9820.67
Mitotic checkpoint protein BUB3 OS=Homo sapiens OX=9606 GN=BUB3 PE=1 SV=1	6.42	37611.1	6429.45	O43684	14	43.6	0	BUB3_HUMAN	29226.7	27844	29022.7	32200.3	32635	31367.3	30719.3	30990.3	26127.3	33491	30306.7	31345.3	24105.3	22368.7	19107.3	15702.7	13906.7	18940	17724.7	17158.7	21857.3	38275.7	35629.7	32418	36697.3	34705.7	33933	36816.7	36717.7	33599.3	38450	36051.7	36557	36602.3	33131	28829.3	29515	28404.3	29795	35305	30592.3
Nucleolar RNA helicase 2 OS=Homo sapiens OX=9606 GN=DDX21 PE=1 SV=5	9.9	87857.8	6422.68	Q9NR30	32	44.19	0	DDX21_HUMAN	24053	19950	20632	19829.3	17640	21697	16664	15174.3	17430.7	5493	5583	6621	2906.79	3071	7472	81357.5	82298	99607	7803	7070	6830	42480	42439	44435.3	38907.4	39743	39771.7	25159.3	25917	27064	11144.3	12849	11915.7	19191	20720.3	14215.7	32397	31637.7	17400	16627.3	51106
Tryptophan--tRNA ligase_ cytoplasmic OS=Homo sapiens OX=9606 GN=WARS PE=1 SV=2	5.81	53507.7	6402.75	P23381	22	48.41	0	SYWC_HUMAN	31363.3	37095.7	34663	32561.3	32085.3	29979.7	36548	34676.3	33037.7	42749.3	39619.3	39094	39229.7	37111	33121.7	36822.7	35788.7	34223.3	36395	35364.3	33441	36209	41922	41845.7	33285	41338	41094.3	39215.7	50691.7	52550.3	50231.7	47077	59622.3	55183	51121.3	48122.3	58138	57115.7	46996	56476.7	52295
Putative heat shock protein HSP 90-alpha A4 OS=Homo sapiens OX=9606 GN=HSP90AA4P PE=5 SV=1	4.89	47826	6401.33	Q58FG1	12	24.4	0	HS904_HUMAN	8216.91	7966.79	7845.5	18898.7	17993.5	20731.2	17014.2	17934.5	20207.8	12989.1	13626.8	16399.4	7021.33	7672.67	8836	2355.93	1614.35	4519.77	4377.86	2253.07	4600.03	10497.5	8631.82	9885.98	12830.1	9552.27	9183.32	11560.9	10739.3	11374.7	19194	19881.5	17904	11849.9	8469.33	9538.89	8024.35	9023.09	3517	6618.45	7726.37
Serine--tRNA ligase_ cytoplasmic OS=Homo sapiens OX=9606 GN=SARS PE=1 SV=3	6.04	59290.6	6394.37	P49591	21	48.44	0	SYSC_HUMAN	9299.67	10294	8662.33	41922.3	41746.7	39449.7	41790.3	43770	41918.3	39773.3	37451.7	34989	6609.33	6530.33	6311	3594	3251	3745	4400	3729.67	4093.67	29945.3	43194.7	37346	30025.3	40462.3	41740.7	35025	49208	43871.7	34290	35804.3	45202.3	14009.7	13225.3	16640.3	6473.67	7141.67	6059
DNA fragmentation factor subunit alpha OS=Homo sapiens OX=9606 GN=DFFA PE=1 SV=1	4.48	36921.1	6379.14	O00273	15	51.96	0	DFFA_HUMAN	29611.7	32306	31532.3	22929.3	22585.3	21401.3	23621	23123.7	21920	29806.7	29833.3	28938	33470.7	35990.3	32588	30322	32689.3	32010.7	33738	33537.3	33724.7	14117.3	15495.7	15113.7	14501.3	15134.3	15171.3	17643	17556	16394.3	21153.7	20671.3	22245	22651.3	20131.7	24147.3	21132.7	21970.7	26344.3	17085	17064.3
40S ribosomal protein S10 OS=Homo sapiens OX=9606 GN=RPS10 PE=1 SV=1	10.72	18897.8	6361.3	P46783	6	25.45	0	RS10_HUMAN	63834	37573.5	26800.3	19886.7	23670	29083	17983.7	24040	38046.7	21931.3	21554.3	34282.5	24966.3	30046.3	55195	67728	47247	55788	30617	67926	79174	20629	31540.3	40090	14323	21294.3	23602.7	16471	27353.3	31731	21929.7	26539	30694.7	51129	71608	22624.3	69784	38960.5	61213	48512.5	62598.5
Glutaredoxin-related protein 5_ mitochondrial OS=Homo sapiens OX=9606 GN=GLRX5 PE=1 SV=2	6.38	16741.9	6343.03	Q86SX6	2	13.38	0	GLRX5_HUMAN	8894	8142	8010	9743	9334	7220.5	9782	10385	13120	10973	9518	14535	9244	8238	11650	5907	6298	10476	6033	5266	9688	11576	11932	12612	8230.5	13948	13192	9665.5	15780	15479	9419.5	9807	15009	9944	9678.5	16582	7477	10326	4871
Aldo-keto reductase family 1 member A1 OS=Homo sapiens OX=9606 GN=AKR1A1 PE=1 SV=3	6.37	36915.3	6328.3	P14550	16	43.38	0	AK1A1_HUMAN	10625	8361	7794	15643	16469	15923	18259.7	17751	17277.7	10987.3	10400.3	10972	13120	12564	4447.5	5457	5492		5342		3105	19778.3	18904.7	17225.3	25411	22348.7	20248.7	20510.3	18454	17448	12446.3	12635.3	11932.3	4029	3672	4151	2960	3298		3992
60S ribosomal protein L12 OS=Homo sapiens OX=9606 GN=RPL12 PE=1 SV=1	10.11	17989.7	6324.52	P30050	5	35.15	0	RL12_HUMAN	25484	23334	22705	20530.7	20071.7	22002.3	19605.3	19820.7	20571	19972.3	19468.7	20354.7	15594.3	16282.7	15922.3	16994	11651.3	10827.7	22193	15843.3	14811.7	24606	28632	28007	21006.3	21119.7	20731.3	29686.7	32102.7	31949.3	32417.7	31448	32792.7	31208.5	33929	34835	28640.5	27171.5	27487.5	11428.5	11443.5
Vacuolar protein sorting-associated protein 29 OS=Homo sapiens OX=9606 GN=VPS29 PE=1 SV=1	6.36	20676.8	6318.91	Q9UBQ0	9	47.8	0	VPS29_HUMAN	12939	12345.7	12121	13421	13060.3	13103	15514	15469	13848	19022.7	16798.3	18680	15770.3	16516.7	15354	4475.5	7083	7045.5	3760.5	3263	4464.5	14044.7	12507	13692.3	13685.7	12667.3	12843.7	17115.3	14863.7	15108.3	21605	20168.3	17632	21570	22450.7	19867	15363.3	15484.3	14376		2790
Clathrin light chain A OS=Homo sapiens OX=9606 GN=CLTA PE=1 SV=1	4.23	27190.8	6318.86	P09496	8	21.77	0	CLCA_HUMAN	69949.3	73095	73832.7	56894.7	57580.7	57008.3	56115	53821	57817.3	60374.3	62887.7	67202.3	77031.3	74335.3	81534	77154.7	77652	77489.3	91051	94863.7	96420.3	40172.3	41436.3	38651	45346	45581.3	42742	49074.7	51668	48441.7	52405.7	45734.7	48774.3	71728	73453	72726.7	79480.7	79693	85771.7	102065	108378
60S ribosomal protein L22 OS=Homo sapiens OX=9606 GN=RPL22 PE=1 SV=2	9.76	14844	6308.53	P35268	6	40.63	0	RL22_HUMAN	30923	28725.5	28396	42141	41052.3	40815.7	38114.7	38972	40010.3	28837.3	31608.7	36697	21935.3	22080.3	24282.7	17388.5	15826	18363.5	24052.5	24260	25186.5	46837.7	44412.7	52044.7	33190.3	30835	30103	50652.7	41431.7	40601.7	46331.7	43566.7	39832.7	32978.7	29864.3	29129	27756	25171	37463.5	16960.7	15695.3
RNA transcription_ translation and transport factor protein OS=Homo sapiens OX=9606 GN=RTRAF PE=1 SV=1	6.23	28182.2	6282.57	Q9Y224	15	68.03	0	RTRAF_HUMAN	50432.3	51590	56535	53784.7	59732	51854	49309.7	56354.7	46058.3	52356	48861.3	49523.7	40636.3	39579	33309.3	54160.7	48056.3	50247.7	59070.3	58873	57762.3	22138	24891	19479	27003.7	20472.3	21622.7	21554	21011	22093.3	13876.3	14320	12786.7	6846.67	6276.33	8397.67	8562.67	8613.67	8904.67	7590	7261.33
Ubiquitin-conjugating enzyme E2 variant 2 OS=Homo sapiens OX=9606 GN=UBE2V2 PE=1 SV=4	8.55	16419.8	6276.98	Q15819	8	48.97	0	UB2V2_HUMAN				2978.87	2643.9	2644.62	5519.48	5210.17	5988.53	5662.53	3550.26	3205.06	2952.84	3238.99	5535.22	2900.97	2884.13	3081.91	5603	3700	3453	6799.99	7507.84	6500.36	6302.8	6265.53	6200.8	7245.44	7555	7485.92	7000.17	5506.49	6758.2	7263.23	7181.95	8778.65	7744.07	7193.57	7636.67	16463	16510
Glycogen phosphorylase_ liver form OS=Homo sapiens OX=9606 GN=PYGL PE=1 SV=4	6.77	97548	6276.42	P06737	48	52.77	0	PYGL_HUMAN	30043	27899	29340.3	28084.3	26633.3	28464	34005	32725.3	34066	35714.3	34496.7	35750.3	27214.3	26880.3	28615.7	12719	12904.3	12830.3	8385.33	9427	8243.67	28045.7	32632	33789	29022.3	30615.3	34600	33417.3	33636.3	35571.3	39782.3	37786.7	38853.3	21992	38444.7	32087	30375.7	27449.7	29502.7	17092	14919.3
Far upstream element-binding protein 1 OS=Homo sapiens OX=9606 GN=FUBP1 PE=1 SV=3	7.45	67731.6	6275.23	Q96AE4	35	59.16	0	FUBP1_HUMAN	65809	68421.7	66567.7	48978.3	48868.3	57347.7	51029.7	48264.3	54936	56230.3	54922.3	58675	73847.7	71458.3	74883	86431.7	82653.3	80621.7	84193.7	91251.7	98215.7	47532	45043	46643	49713.3	43928.3	43679.3	52698.7	49592	50094	52478.7	59146	48708.7	93312	91537.3	69414.7	116147	104177	96180.7	127154	105627
Tubulin beta-8 chain OS=Homo sapiens OX=9606 GN=TUBB8 PE=1 SV=2	4.6	50289.4	6261.14	Q3ZCM7	11	25.68	0	TBB8_HUMAN	8300.58	6487.43	7819.08	16498.3	15800.4	11886.5	17353.2	17075.9	13497.6	12144.4	12075.9	12449	6242.14	6603.14	4482.84	3999.94	3711.82	4531.06	3998.31	4404.84	3815.84	5127.52	9153.52	9592.48	16509.5	17290.9	17539.9	20612.8	20252.6	19680.6	2453.06	2847	2295.22	13979	14438.7	16166.7	18480.7	16694.6	13763.1
Flavin reductase (NADPH) OS=Homo sapiens OX=9606 GN=BLVRB PE=1 SV=3	7.51	22233.4	6251.63	P30043	6	30.58	0	BLVRB_HUMAN	4401	4445	4577	32140.3	32448.7	35529	28235	28561.7	31991	13499	12753.3	14493.3	3923.5	4585.5	6198.5	3345	3695	3511	3792	4769	5069	17807.3	20198	20212	20104.7	20527.3	20012	20543.3	21549.7	21916.7	8097.67	9443.33	10801.3					3687.5
Polypyrimidine tract-binding protein 1 OS=Homo sapiens OX=9606 GN=PTBP1 PE=1 SV=1	9.69	57392.5	6247.79	P26599	21	48.21	0	PTBP1_HUMAN	9373.67	15541	17072.7	54537.7	53439.4	56174.3	51737.3	49866.4	50825.7	32060.7	30911	35508.3	18768.3	20069.7	22314.7	17434	21557	22350	22561.3	25833.3	27404.7	53635	59646	56567.3	57504.7	64393.3	64238.7	46434.7	49460.7	50135.3	23707	26145.7	26942.3	10207.7	10746.7	10546.3	12464.3	12715	13573.3	16585.3	17653.7
Ras-related protein Rab-10 OS=Homo sapiens OX=9606 GN=RAB10 PE=1 SV=1	8.58	22769.1	6236.52	P61026	8	38.5	0	RAB10_HUMAN	5732	6495		5305.33	5464.33	6139.67	8795	8831	7050.33	6697	9313.33	7300	5631	6994.67	5784.33	6003	4481	5945	3866		5118	5973	7017.33	7000	5728	5121	5583.33	7051.33	6884.67	7068.33	8439	7931.33	7335.67	7286.75	7420.33	6532.33	6217.5	3310	5817.33	10358	9947
26S proteasome regulatory subunit 8 OS=Homo sapiens OX=9606 GN=PSMC5 PE=1 SV=1	7.41	45797.2	6229.55	P62195	22	56.65	0	PRS8_HUMAN	7769	8728	8851	35256.3	31725.3	45482.7	26389.3	30348	44415	18843.3	17362.7	26126.3	12106.3	10814.7	16767.3	4007.33	4758	7963	5700	5265	10486.3	38267	48906.7	49075.3	36447.7	43439.3	52116	31507.3	32931	40930.3	29423	27951.3	27939.7	10273.3	10117.3	14376	8280.67	5290.33	10635.3	9089.67	7681
Prefoldin subunit 6 OS=Homo sapiens OX=9606 GN=PFDN6 PE=1 SV=1	9.52	14582.7	6222.07	O15212	6	46.51	0	PFD6_HUMAN	13979.5	12977.7	11581.7	11481.7	11135	10675.7	10765.3	11547	10349.3	14109.3	12875	13457.7	11600.7	11892.7	12755.3	14706.7	14833	14659.3	16124.3	15689	16494.3	8240	7898	9053	7982	9546.33	10047.7	9854.33	10482.7	10891.7	10821	10759	11072	13271.7	19286.5	15211.7	20908	22387.5	21160	18700	23029
Protein S100-A8 OS=Homo sapiens OX=9606 GN=S100A8 PE=1 SV=1	6.65	10891.6	6216.54	P05109	3	27.96	0	S10A8_HUMAN					6481	7383						2328	3339	3025	3569		5436	6724	4435	6247	5475						2057	1349						4724	4006	5698	2956	2493		5616.33	6535.5
Myosin-10 OS=Homo sapiens OX=9606 GN=MYH10 PE=1 SV=3	5.28	229969	6212.03	P35580	108	52.63	0	MYH10_HUMAN	18314.3	16404.3	15825	38369.3	38760	42331	37817.7	37730	43444.3	25825.3	25604.3	26872	17781.3	17315.7	23102.7	11229.7	10770.3	9845	21308	21246	21186.3	59703	51460.3	49305	53441.7	50618.3	51958.7	48543.7	49607.3	50896.7	47322.3	49846.3	46762.3	37189.3	33655	35805.7	28088	27914.3	35737.4	26408.3	32607.3
Cullin-associated NEDD8-dissociated protein 1 OS=Homo sapiens OX=9606 GN=CAND1 PE=1 SV=2	5.42	138087	6192.51	Q86VP6	39	33.41	0	CAND1_HUMAN	76049.7	82654.7	86152	64591.7	69409.3	67566.3	68709.3	72552.3	70879	90837.7	80877	81766.3	90836.3	92018.7	89404.7	28198.7	26624.3	21700.3	22657.3	23948	13259.3	60390	62898	61211.7	59695.7	63157.7	68579.7	62828.3	70177	74344	73346	73549.7	85753	75069	78022.7	83555.3	48896	48262	48920.7	8937.33	7743.33
Glutamate dehydrogenase 1_ mitochondrial OS=Homo sapiens OX=9606 GN=GLUD1 PE=1 SV=2	7.72	61740.1	6187.98	P00367	25	41.76	0	DHE3_HUMAN	45485	47989	46327	28995.9	29823.6	40569.1	31163.1	33334.8	49301.8	46117.8	43965.7	57273.8	53810.7	53644.7	73490.3	21474.3	22292	32717	10328	10906	11205.5	39229.1	30949.3	36179	33534.8	27811.5	30732.9	37384.2	40350.9	41355.2	59761.5	52965.3	48332.7	57217.7	52981.3	59526.3	41822.3	41300.3	42946.3	4303	4507
Heterogeneous nuclear ribonucleoprotein R OS=Homo sapiens OX=9606 GN=HNRNPR PE=1 SV=1	8.24	71228.3	6178.11	O43390	26	43.76	0	HNRPR_HUMAN				26117.5	24888.3	33448.5	16272.8	17065.5	24525.9	7366.6	8203.13	8886.74	5040.7	5521.86	6651.16	2179.45	4015.83	2828.09	3646.19	5291.63	3849.19	38957.7	44178	45381	30154	34496.4	34128.1	24194.3	25620.7	25732.9	10627.7	11764.8	12049.6
Small nuclear ribonucleoprotein E OS=Homo sapiens OX=9606 GN=SNRPE PE=1 SV=1	9.87	10860.7	6170.38	P62304	3	38.04	0	RUXE_HUMAN	33354.5	35314	32856	22527.3	22917.3	19779.3	17171.7	16038.3	14760.7	29025.3	24342.3	21891.7	27448.5	24805	27644.5	39662.5	36620.5	36266	34603	31478.5	33733.5	35162.5	47182	45874	25592.7	58934.5	59189	32891	60400	41570.3	52515	42630	48262.3	52278.5	49934	62865.5	64934	67573.5	36115.5	63123	64977
Insulin-like growth factor 2 mRNA-binding protein 1 OS=Homo sapiens OX=9606 GN=IGF2BP1 PE=1 SV=2	9.72	63822.9	6168	Q9NZI8	19	34.32	0	IF2B1_HUMAN	17588	14246	25212	19983.7	20838.3	23292.3	17318.3	17255.3	18952.3	15934.7	13934	17432.7	11140.7	10158.3	10268	17648	17651	6581.33	8714.33	7902.67	8100	38859	28970.7	29612	27437.3	26024.3	27384.3	16612.3	15795.7	17501	12210	12478.7	13659.7	9741.33	9939	10197.7	10445.7	9973	11549	7475.67	5939.33
Staphylococcal nuclease domain-containing protein 1 OS=Homo sapiens OX=9606 GN=SND1 PE=1 SV=1	6.78	102681	6158.89	Q7KZF4	42	48.46	0	SND1_HUMAN				33852	33368	37574	14361	14935.3	17547.7	6398.33	6169	7625.33	4836.5	5052	5867.33			2490			5139	41653.7	38234	39704.7	45468	39447.7	36747.3	18575.7	16819	17528.7	12891.3	14008	10980.3	5285.67	3870.67	4746.67	6644.67	6465.33	6310.33	5629.67	9749
Creatine kinase U-type_ mitochondrial OS=Homo sapiens OX=9606 GN=CKMT1A PE=1 SV=1	8.37	47436	6142.98	P12532	15	37.89	0	KCRU_HUMAN	41549.7	46271.3	45347.7	21418	22963.3	21352.3	24859.7	25835.7	24049.7	36254.3	37804.3	36923.7	50501	51543.7	47302.7	59832	57642.7	55689	62094.7	62314.7	62340	17898.7	19464	19530.3	21253.3	19790	21663.3	24525.3	22380	25221	33409	32861.7	31573.7	31975	32500.7	40432.3	41852.7	43667.7	46904.7	42998.7	41980
26S proteasome regulatory subunit 10B OS=Homo sapiens OX=9606 GN=PSMC6 PE=1 SV=1	7.29	44458.2	6124.96	P62333	19	55.01	0	PRS10_HUMAN	5913	5469.33	6052.33	31732.7	31717	32943.7	28579.7	28860.7	29887.3	24248	16497.3	17053.7	8021.67	7553.67	7836	3802.5	3699	5047.67	4074.33	4486.33	6477.67	30950.7	36636	34578.7	33480	34582	34910.3	29481.3	28311.7	28467	23580	24450.3	21904.7	7362.67	8399.67	9815.33	5732.33	6074	5379	2750.5
Actin-related protein 2/3 complex subunit 4 OS=Homo sapiens OX=9606 GN=ARPC4 PE=1 SV=3	8.78	19781.1	6122.42	P59998	9	47.02	0	ARPC4_HUMAN	51561	51249.7	53599	36557.7	36364.7	41549.3	40091.7	40715.3	40753.7	54233.7	48854.7	52341.7	47341.7	49027.3	46727.3	28496.3	27057	27920.7	11767.3	12230	12989	34911	37923.3	40582.3	33732	39833	45175.3	39779.3	46841.7	50833	47760	45518	55420.3	54914	57658.3	58333.3	59611.7	60356.7	63770.3	6827.33	6256.67
60S ribosomal protein L13a OS=Homo sapiens OX=9606 GN=RPL13A PE=1 SV=2	11.56	23634.3	6116.53	P40429	14	47.29	0	RL13A_HUMAN	13520.3	23545.5	15876	25271.3	25147.3	28485.7	28165.7	30636.7	26190.7	21370.7	21429	18704	21952.3	24131	24352	14377.5	17981.5	12662.3	18523.7	21047.7	22761.3	38374.3	38468	36427	31894	34054.3	32732.7	32385	30819	37760.7	31686	36432.7	33778.7	19650.3	21365.7	24969.7	25405.3	25552.7	25444.7	12245	10712
Serine/arginine-rich splicing factor 1 OS=Homo sapiens OX=9606 GN=SRSF1 PE=1 SV=2	10.75	27858.7	6095.76	Q07955	17	47.98	0	SRSF1_HUMAN	21039	19948	18228.7	23678.3	24593.7	35840.3	18361.3	17947.7	28962.7	18072.3	17742.3	25272.7	17991.3	15386.3	17775.3	23896.7	23079	26627	36735	38506.3	52967.3	24280	26314.3	26615.7	21379.7	20519.7	21896.3	23863	21763	24862.3	19802.3	18537.3	19465.7	16898.3	15368.3	16171.7	21236.7	23496.3	23177.3	46920.7	47311.7
ATP-dependent Clp protease proteolytic subunit_ mitochondrial OS=Homo sapiens OX=9606 GN=CLPP PE=1 SV=1	8.11	30465.3	6076.58	Q16740	11	42.6	0	CLPP_HUMAN	27337.7	24808	24051.3	16686.3	17162.3	19316	16435.7	15778	18063	22349	21654.7	26558	21552	21377.3	24071.3	8264.67	8514.33	9106.67			3726.5	18225.7	18467	17335.3	18962	17915	17402.3	19091.7	18948.3	19264	27889.7	27640.7	28083	32412	31206.7	28988.3	31172	29772.7	30165
Electron transfer flavoprotein subunit alpha_ mitochondrial OS=Homo sapiens OX=9606 GN=ETFA PE=1 SV=1	8.5	35421.8	6063.55	P13804	12	45.95	0	ETFA_HUMAN	93352.7	74505.7	94541	74668.3	86021	71902.3	82798.3	98606	98980.7	83820.7	101149	89648.3	74139	79843.7	95841.7	54175.7	53303	50925.7	72942.3	59232	79925.5	91509.3	100843	102138	107542	100809	109551	68846.7	117340	133721	42798.3	86100.7	147462	122544	116162	86295.3	108470	138116	115569	75620	75351.5
Proteasome subunit beta type-7 OS=Homo sapiens OX=9606 GN=PSMB7 PE=1 SV=1	7.65	30307.7	6050.32	Q99436	11	52.35	0	PSB7_HUMAN	51404.3	54008.7	52932.7	37784.3	36580.3	46765	38182	37458	46831	50789	48466.3	57422.3	60402.7	59143.7	69873	79061	72783.7	81628.3	77896.7	78821	89601.7	49328.3	47778.7	45906.3	56466.3	49164.3	47411.3	57363.7	52845.7	54561.7	71800	74555.3	60217.7	92032.3	83473.7	77797	105499	107765	102899	111145	142168
cAMP-dependent protein kinase inhibitor beta OS=Homo sapiens OX=9606 GN=PKIB PE=3 SV=1	4.55	8468.26	6045.67	Q9C010	2	38.46	0	IPKB_HUMAN					3935.5	7701	4080	2802.5	6670.5			3095		3888	5610							16888	21282	9133.5	11514	6911	6590.5	10554	17437	9844	7822	15711	16544	3191		5856			4404
Protein RCC2 OS=Homo sapiens OX=9606 GN=RCC2 PE=1 SV=2	8.92	56826	6036.28	Q9P258	16	34.29	0	RCC2_HUMAN	7505.67	7916.67	7614.67	41255.3	41575.3	42760.3	40058.3	43352.7	47594.7	39670.3	40653	44241.3	8801.33	8730.67	10163	6811	7594.5	7285	7619	7817	8306.67	35379.7	42756	38627.3	48451.7	46257.3	44716.7	45677.3	45863.3	44764.3	42361.3	42773.3	43144	8939.33	6173.33	8351	4421.33	5921.67		9047	4308
Eukaryotic translation elongation factor 1 epsilon-1 OS=Homo sapiens OX=9606 GN=EEF1E1 PE=1 SV=1	8.92	19867.6	6034.46	O43324	10	54.6	0	MCA3_HUMAN				21413.7	18998.3	19111.3	6419	6437.67	7580	2386	2875.5	3893.33			2923						2984	25635	25219.7	23775.7	23011.3	22417	22881.7	6596	6007.67	6014	4380	4187.5	4106.33	1748	1806		4028	2831		2833.5
BTB/POZ domain-containing protein KCTD12 OS=Homo sapiens OX=9606 GN=KCTD12 PE=1 SV=1	5.33	35986	6018.8	Q96CX2	21	63.08	0	KCD12_HUMAN	16888.3	21226.7	18804	14717.7	14603.7	14010	16585.7	15235	16184	20192.3	16709	18505.3	19912.3	18946.3	20057.7	23205	21290.7	22552.3	20683.3	19806	19845	16338.3	16731	16431	17197	19044.7	18829.3	19867.3	21238.3	22514.3	23920.3	25818.3	27520	26269	24913	23580.7	33615.3	30761	21984.7	14813.7	14401
Glutathione peroxidase 1 OS=Homo sapiens OX=9606 GN=GPX1 PE=1 SV=4	6.18	22223.3	6015.96	P07203	8	61.08	0	GPX1_HUMAN	33948.7	34814.7	34402.3	27539.7	25245.3	25594.3	23794.3	23197	23738.7	29866	29130.7	31361	34991	27274	37001.3	38732.7	38484	39071	35983.7	36831.7	36730.3	28140	21806	21285.7	24767	21846.7	21586.3	29339.3	26043.3	25511.3	38462.7	40633.3	32568.7	67451.3	68895.3	53051.7	81871.7	79215.3	65272.3	58061.3	52901.3
Actin-related protein 2/3 complex subunit 2 OS=Homo sapiens OX=9606 GN=ARPC2 PE=1 SV=1	7.01	34447.1	5949.89	O15144	21	60.67	0	ARPC2_HUMAN	47736	51459.3	46435.3	32656.7	33717.3	38189.7	34485.7	34751.7	36240.3	51883.7	49783.7	51664.3	47082.3	48668.7	47492	25656.7	25492	25500.7	12467	13091.3	12393	42470	44571.3	42665.7	38007.3	38448.3	39786.3	50169.3	45282.7	45456.3	59452.3	50794.3	55500.3	55285	56042.3	53865.3	58604	54833	47770	4900	3869.5
60S ribosomal protein L19 OS=Homo sapiens OX=9606 GN=RPL19 PE=1 SV=1	12.01	23580.1	5942.65	P84098	7	25	0	RL19_HUMAN	25734.5	21488.7	26257.5	45014	45503.3	46648.7	44083.3	47574	49390.7	36190	34647.3	36006.7	23167	23156	32296	13031	11625.7	13143.3	22097	22506.7	24972	69610	61182	61221	64650	51256.7	54076	72105	54800	57588.3	54994	55001	65890.7	42107.3	29683	35965.7	36221.7	36483.3	28077.7	13627.7	14307
Eukaryotic translation initiation factor 1 OS=Homo sapiens OX=9606 GN=EIF1 PE=1 SV=1	7.33	12846.6	5929.36	P41567	4	42.48	0	EIF1_HUMAN	16032.3	20820	28194	12448.3	14489	13179	14731	14372.7	12760.7	19214	19503.3	16854	22923.7	20642	23839.7	19087	19728.3	22020.7	22182	21981	27499.3	4540.33	5528.33	6088	6421.67	7112	7769.67	7177.67	7910.67	7639	6273.67	7862	9646.67	11609.3	11310.3	19197.7	9889.33	8421	4335	9224	8086
Peptidyl-prolyl cis-trans isomerase NIMA-interacting 4 OS=Homo sapiens OX=9606 GN=PIN4 PE=1 SV=1	10.48	13867	5924.76	Q9Y237	4	45.04	0	PIN4_HUMAN	11827	12036	9929	16568	16962	17004.3	14891	14136	20072	14742.5	13750	13540.3	19332	19275	23534	9103.5	8859	7344.5	13757	13628	10747	11122.3	15260.5	14899.5	15173	15364	13571.5	23434.5	22915.5	20890.5	11383	15241	15003.5	21449.5	22794	20209	15010	14158	13534.3	19245.3	16597.3
Heterogeneous nuclear ribonucleoprotein Q OS=Homo sapiens OX=9606 GN=SYNCRIP PE=1 SV=2	8.86	69830.8	5908.96	O60506	34	53.77	0	HNRPQ_HUMAN	8623	42915	41400.7	53998.5	36846.3	62395.5	49149.5	26545.1	58496.8	51472.8	52343.5	19348.6	39961	38104.3	44484.2	39213.6	39209.6	43878.6	9378.81	25901.5	30446.7	38680.8	38336.6	38636	59341.7	55109.4	53099.1	26833.9	43260.2	42797.6	47000.8	48627.9	46088.6	10063.3	10122.3	47601	11227.7	11339.3	55131	14484.3	13234
26S proteasome non-ATPase regulatory subunit 6 OS=Homo sapiens OX=9606 GN=PSMD6 PE=1 SV=1	5.3	45816.6	5891.37	Q15008	22	46.79	0	PSMD6_HUMAN	44240	43780.7	63803	41105.7	39585.7	50979.7	44144.3	41788	54536.7	39969.3	39572.7	51397	28451.3	28406.7	35449	32839	48453.5	37385	39633.7	41011	47639	49287.7	52802.7	48757.3	55042	49950.3	47761	58642.3	55701.7	52105.7	51571.7	50438.3	48992	52750.7	52491.3	48326.3	53099.3	51509.3	52033	71250.5	51883
THO complex subunit 4 OS=Homo sapiens OX=9606 GN=ALYREF PE=1 SV=3	11.68	26887.9	5884.74	Q86V81	5	31.13	0	THOC4_HUMAN	5782	6641.5	7667.5	11943	13987	14806	11307.7	12699.7	12444	14298	12850	11650.3	11163.7	11262.5	13167	8102.5	6927	7791.5	10967.7	10149.7	12691.5	14200	16366.3	15396	17000.3	12616.7	16416.7	22564	19199	19568	19289	10951	16273.7	8897	8214	12818.5	7954.5	9928.5	6966	9234	4087
26S proteasome regulatory subunit 7 OS=Homo sapiens OX=9606 GN=PSMC2 PE=1 SV=3	5.59	49033.1	5877.71	P35998	24	57.27	0	PRS7_HUMAN	7281.67	7684.33	5929.33	41594	38072	50293.7	36126.7	32989.3	44081.3	18820	16678	18190.7	25313.7	23383.3	25456.7	4830.67	4691.33	5300	6418.67	5619.33	7012	33143.7	40525.3	40883	38778.7	41945	43382.3	29842	32187.3	36931.3	27092.3	24692	30940.7	10949.7	10220.3	9514	8178.33	7179	6329.67	10846	12004
Ras-related protein Rab-35 OS=Homo sapiens OX=9606 GN=RAB35 PE=1 SV=1	8.39	23310.4	5871.29	Q15286	5	20.9	0	RAB35_HUMAN			4612	6792.5	6476	5835	6662	6996	7340	6843	6125.5	6889	5269	4242	4676							7272	7213.67	6848.67	4928	4964.33	4582.5		5008.5	4007	6160	6522	4610.5	9723	5672.5	8112
Obg-like ATPase 1 OS=Homo sapiens OX=9606 GN=OLA1 PE=1 SV=2	7.85	44971.7	5865.44	Q9NTK5	17	47.98	0	OLA1_HUMAN	5409	5615.5	6531	43618.7	43350.3	52617.3	44143	45103	54051.3	17042	14314.7	18276	7528	5738.33	5844.67	8885	8416	4983	4458	4597.67	6671.67	56040.3	60915.3	55933.7	62315.7	62468.7	58599	63133.3	63905.3	61119.7	33472	31005.3	32429.7	10242.7	10721.7	8192.5	13284	14060.3	11157	5134.67	4927
Mitochondrial import inner membrane translocase subunit Tim8 A OS=Homo sapiens OX=9606 GN=TIMM8A PE=1 SV=1	4.86	11226.5	5861	O60220	1	11.34	0	TIM8A_HUMAN	27297	32110	30458	16328	16539		18829	20747	20254	28166	26334	28627	22900	19740	21534	30749	37480	34472	41210	46031	39882		18309	19484	19579	19856	19130	21010	25198	20671	22035	27141	26976	22035	23556	33970	26646	22710	16264	14258	15072
NHP2-like protein 1 OS=Homo sapiens OX=9606 GN=SNU13 PE=1 SV=3	8.62	14401.7	5851.98	P55769	4	25	0	NH2L1_HUMAN	25609.5	24582.5	23615.5	14565.7	13587	16568	13705	13272	16058.3	26158.5	24929	22284.3	25455	23932.5	28623.5	16546	17002.5	14627	15330.5	14695.5	14565	20091.7	17811.3	17987.7	26058	16162.3	16664.3	23312.3	22339	23431.7	18399	18328.3	18486	33110.3	31454.3	26074.7	24877	22546.3	19657	12227.3	13980.5
Putative tubulin-like protein alpha-4B OS=Homo sapiens OX=9606 GN=TUBA4B PE=5 SV=2	7.77	27836.4	5827.77	Q9H853	2	14.94	0	TBA4B_HUMAN																						467.484	97.0243	92.7933
Ras-related protein Rab-15 OS=Homo sapiens OX=9606 GN=RAB15 PE=1 SV=1	5.4	24675.8	5824.66	P59190	3	15.57	0	RAB15_HUMAN				4645	3019	4390	9070	7383	6596			4675			4413			3918			3631	6818	3574.5	3512	11436	6349.5	5587	9667	6876.5	6185	5598.5	8157.5	7656	5741	5238	5145	6046	4509	3779
Importin-5 OS=Homo sapiens OX=9606 GN=IPO5 PE=1 SV=4	4.65	125113	5819.15	O00410	27	29.35	0	IPO5_HUMAN	10873	10034	8997.02	33290.8	31703.6	35279.2	31778.3	34139.7	37160.5	39982.3	37055.9	37873.9	20158.8	20614.4	19617.6	4129.56	3392.62	4253.61	5173.64	4185.09	5579.76	44249.9	42186	43461.2	39969.1	42683.3	43479.3	44611.4	45945.4	47821	50860.5	53931.5	54033.4	29409.5	27927.2	27028.1	8190.67	8195	8350.67	4431	5298
Calmodulin-like protein 3 OS=Homo sapiens OX=9606 GN=CALML3 PE=1 SV=2	4.1	16947.8	5816.32	P27482	8	49.66	0	CALL3_HUMAN	15898	14696.6	14615	4751.78	4850.99	5819.76	7469.57	7787.44	8251.4	8572.72	11914.1	11912.4	11925	11453.5	11382	15920.2	17224.7	17118.5	21417.7	22040.8	23413.4	53919.3	11126.5	9211.43	25660	15452.2	11562.8	33113.7	12456.3	12323.8	12633.9	10590.5	10270.2	14515.8	21007.5	14900.5	19895.4	26987.6	33086.4	76748.8	74258.5
Keratin_ type I cytoskeletal 15 OS=Homo sapiens OX=9606 GN=KRT15 PE=1 SV=3	4.51	49439.9	5813.22	P19012	19	48.9	0	K1C15_HUMAN				9165.34	9367.75	12070.7	9248.26	10476.3	11535.1	10027.9	9527.81	11969.7	9371.94	9764.92	10028	7537.92	7407.99	9040.64	16914.5	16757.2	17505.6	6517.99	8320.5	8732.29	7962.46	9416.57	9421.8	8813.37	11135.7	9479.94	9675.44	10172.1	10134.3	9210.11	8679.51	10190.1	8085.06	8038.69	9272.11	13663.7	12968.8
MARCKS-related protein OS=Homo sapiens OX=9606 GN=MARCKSL1 PE=1 SV=2	4.45	19585.8	5789.91	P49006	7	63.08	0	MRP_HUMAN	22375.3	21952.3	20704.3	19901.3	18463.3	21702.3	19198.3	18770	20073.7	18418.7	19764.7	16268	27302.3	27389	19996	36063.3	35270	27422.7	43802.7	46867.3	34286	19429	23029	22957	17992	19903	18762.5	20822	22903.7	22651.5	25200.3	29653.7	18914.3	39523.7	37558.7	31223.7	43723.7	45994	35666	38529	43992.3
RNA cytosine C(5)-methyltransferase NSUN2 OS=Homo sapiens OX=9606 GN=NSUN2 PE=1 SV=2	6.36	87269.3	5770.36	Q08J23	39	53.72	0	NSUN2_HUMAN	13908	13290	12583.3	24017.3	23839.3	28447	22043.3	22403	27581.3	23764.7	22241.3	25532.3	13887	12453.3	15674	5163	5173	6678.67	4873.33	5293.67	7337.67	24925.7	30444.3	32535.7	28484	29917.3	29474.3	23441.3	26836.3	27499.3	28102	28501	30502	14586.7	17888	15687.3	6900.67	5779	6124.67	5131.67	9147
40S ribosomal protein S27 OS=Homo sapiens OX=9606 GN=RPS27 PE=1 SV=3	9.99	9803.3	5765.16	P42677	2	29.76	0	RS27_HUMAN		1925.5		5967	5444.5	6672.5	5249.5	4805.5	5507.5	3518	3259	3212		1327	1508							35091	16345	28861	10900	9813.5	9187	28991	22618	14541.5	30948	29305	16560	7420.5	8839	7663.5	9081.5	8522	7768	4727
Trifunctional purine biosynthetic protein adenosine-3 OS=Homo sapiens OX=9606 GN=GART PE=1 SV=1	6.28	109022	5757.76	P22102	43	46.24	0	PUR2_HUMAN	13366.7	10779.3	12653	62030.7	60892.7	65369.7	47520.3	50481.3	53468.3	29449	29180.7	32616	9175	9724.67	10315.3	9277.67	10590.3	12129.7	10741	9796.67	10716.3	59538	70898	68685.3	60868.7	73612.7	74828	55601.7	65483.7	67865.3	43853	42096.7	52137.7	21766.7	21761.7	21527.3	18593	20696.7	20223.3	13155	13768.3
Mesencephalic astrocyte-derived neurotrophic factor OS=Homo sapiens OX=9606 GN=MANF PE=1 SV=3	8.83	21156.4	5741.44	P55145	8	31.87	0	MANF_HUMAN	11104.5	13793	12856	20951.5	19164.3	14131.7	13826	17710.7	13443	15995	13012.3	12766.7	19913.7	20979	15834	16268.3	18634	15154.7	22998.3	26098.7	21457.7	13369	20852	21335	12672	16363	16771.3	16251.3	20875.3	21137	15699.7	14768.3	20813.3	23027	22763.5	32064.5	25493	26569	30282	36456.5	40596.5
Thioredoxin domain-containing protein 12 OS=Homo sapiens OX=9606 GN=TXNDC12 PE=1 SV=1	5.11	19376.9	5740.84	O95881	10	54.65	0	TXD12_HUMAN	22498	18642	20354	18197.3	16905.3	20461.3	20686.3	19285.3	20475.3	21882.7	20100.3	20015	23087.3	20860	20948.7	23460.7	21947.7	20688.7	26887.7	26329.7	24001.7	23350	22889.3	23186	20717	23342.7	23232.3	24472.7	26177.7	27266	23616.3	20666.3	24911	28468.7	26575	28174	28143.7	27897.7	28359	28963.3	29029
40S ribosomal protein S29 OS=Homo sapiens OX=9606 GN=RPS29 PE=1 SV=2	10.62	6904.89	5737.02	P62273	1	10.71	0	RS29_HUMAN																							2183	2297	3770		4206		2953	3275	3824	4106	3933	7211	7018	6499	4934	5062		3055	3438
Ras-related protein Rab-4B OS=Homo sapiens OX=9606 GN=RAB4B PE=1 SV=1	5.72	23871.9	5729.28	P61018	5	26.76	0	RAB4B_HUMAN	5319.73	8052	9154	7300	6322	6005	7013	6402	5450	9482	9086	7978	8795	9696	11215	9174	9436	10420	11921	11769	13536				3210		2440.5	2870			3625	1512	5077.5
S-formylglutathione hydrolase OS=Homo sapiens OX=9606 GN=ESD PE=1 SV=2	6.62	31976.1	5714.65	P10768	9	49.29	0	ESTD_HUMAN	22772.3	21038.3	20320	35984	23894.3	47642	37350	33975.7	45389.7	47861.3	39210.3	55399.7	29427	19093	33924			6775			5553	31897	28009	27898.3	39195	40604.3	35694.3	43303	49212	48711.3	68602.7	66522	69781	51583.3	43538.7	52840.3	13346	11889.7	15710.3		3728
Ubiquilin-2 OS=Homo sapiens OX=9606 GN=UBQLN2 PE=1 SV=2	4.97	65696.3	5709.7	Q9UHD9	13	29.33	0	UBQL2_HUMAN	15792	18023.9	18104.9	17262.1	16417.8	22073.6	17850.7	16967	24549.7	19294.4	17920.9	25123	22835	22544.4	28024.4	20445.8	20595	27829.7	19796.7	21601.2	27398.9	26582.8	23293	22415.3	26179.3	20566.4	19509.1	31047.2	24605.7	23462.7	32104.6	26290.7	26510.2	39291.8	40327.3	35277	51863.4	50077.7	45984.6	35264.2	34687
Exportin-1 OS=Homo sapiens OX=9606 GN=XPO1 PE=1 SV=1	5.67	124527	5687.19	O14980	35	33.89	0	XPO1_HUMAN	5122	5128	5218.5	41099	42037	41990	42775.3	45812.3	45877.3	13821.7	14586.7	15870.7	5369.67	5072.67	6583.67	6838	8525	8208.67	12116	10396.5	10057.7	62847	50711.3	47548.7	48603	47104	45823	43151.3	50400.3	45366	19374	20320.7	21269.3	9632.33	13858	9162.33	8862.67	9395.67	6954	11089	12710
N(G)_N(G)-dimethylarginine dimethylaminohydrolase 1 OS=Homo sapiens OX=9606 GN=DDAH1 PE=1 SV=3	5.45	31464	5684.26	O94760	14	44.21	0	DDAH1_HUMAN	47125.3	49806.7	47233	41650.7	35434.3	40515.3	41799	39279	40591	49377.3	52237.7	49472	37360	37017.7	37659	19462.3	17957.3	18587.3	14321	12826	14522.3	20026	18053.3	8738.8	32069	29631	17230	30329	31588.3	13890.7	37664	21729	34000	40821.3	47546.7	50184	30195.3	24291.3	41447.3	12554.7	12977
26S proteasome non-ATPase regulatory subunit 12 OS=Homo sapiens OX=9606 GN=PSMD12 PE=1 SV=3	7.59	53303.7	5680.91	O00232	25	49.12	0	PSD12_HUMAN	7124.5	6152.67	7383.5	31267.3	29718.7	33529.7	28055.3	27092	30580	14961.3	15030.3	18328.7	3646.33	5586	8908	4382.5	5713	4909.33	7566	6507	5477.33	40001.3	33451.7	33669	40129.7	36348.7	35193	37188.3	31534.3	32823.7	26675	26034	21805.3	8414.67	8244	7449	8425.67	6577.67	5375.33	3556	3308.5
Brain acid soluble protein 1 OS=Homo sapiens OX=9606 GN=BASP1 PE=1 SV=2	4.42	22693.4	5679.15	P80723	15	77.97	0	BASP1_HUMAN	36014.3	35436.3	34099.7	29477.7	28898.3	55392	30597	30354.7	57406	32277.3	32727	59029	41479.3	43125	78323.3	42927	50150	77206.7	63986.7	67237	99676.3	35431.3	43959.7	43577.7	38498.7	39753	40584.3	46333.7	47183.7	48411	57862.3	51207.7	55321.3	41051	38327.7	53533.7	61939	77794.3	73118	114251	80227.7
Superoxide dismutase [Mn]_ mitochondrial OS=Homo sapiens OX=9606 GN=SOD2 PE=1 SV=3	8.41	24921.3	5676.72	P04179	11	57.21	0	SODM_HUMAN	27635	25973.7	26439.3	53085.3	56776.7	60134	44166	45241.3	43832.7	45446.7	53209.7	57533.7	32849.7	34636.3	38278.3	32506	35247.7	26732.3	38562.3	40047	49091	41450.7	53095.7	55797.7	37794.7	43621.7	44750	39135	40665	40780	43646.7	37413.7	44694	35501.3	33184	41802	39043	40594.3	50696	56423.7	64895
60S ribosomal protein L21 OS=Homo sapiens OX=9606 GN=RPL21 PE=1 SV=2	11.16	18621.9	5675.99	P46778	5	36.25	0	RL21_HUMAN	3980	5634	5949	9106	7860.67	8110.67	6622.67	5713.33	5632	4648.67	6287	5301.5	3879	4086	2698	3724	3450	2643	5985	5768.5	5590	17772.3	16912.3	13853.3	15241.3	14065.7	14090.3	17395	11754	12552.3	17751.7	17165	13360	9725	9150	9679	11014.5	8576.67	13230	6409	5086
Dermcidin OS=Homo sapiens OX=9606 GN=DCD PE=1 SV=2	6.14	11397.9	5674.14	P81605	4	31.82	0	DCD_HUMAN	25720.3	33042.5	24867.7	7147.33	7163	8010	7723	6174	7607	8055.33	7707.67	6148.67	14150	16569	13333.3	25561	23819	26143.3	14320.7	15016.3	15160	3323	3814.5	3747	6870.5	6995.5	9328	16420	16065	16855	8556	2136	10333	11935.3	11010.3	15167.5	15354	7973.67	22396.5	10315.5	11132
Heterogeneous nuclear ribonucleoprotein L OS=Homo sapiens OX=9606 GN=HNRNPL PE=1 SV=2	8.19	64760.2	5658.89	P14866	17	46.35	0	HNRPL_HUMAN	5116.33	3748	4306.67	35054.3	36518.7	53588.3	19091	17255.7	30544.3	9863	7625.33	16553.3	6601	5850.33	12844	4108	3881.33	7757.33	4215	3711.33	10599.7	60793	39974.7	38481.7	45312.7	35054.3	36157.7	20351.7	17516.3	17632	9609.67	9738.67	9350	5107.67	5710	5112	7883.33	7365.33	6411.67	4480	3478
Small nuclear ribonucleoprotein Sm D2 OS=Homo sapiens OX=9606 GN=SNRPD2 PE=1 SV=1	10.65	13641	5654.47	P62316	6	37.29	0	SMD2_HUMAN	20373	14504.3	18079.5	9854.33	10964	12235	9671.33	10101.7	11018.3	12224.3	9683.33	11768	15704	16293.3	16702.7	16627.7	15820	20331.3	21288.7	24412	28676.3	14561.3	13078.3	12763.3	16585.3	13388.3	13551.7	20031.3	18051.3	18238	16013.3	16605.3	14267.3	20903.3	26872	18205.3	30416	50384	45024	36289	53988
Growth factor receptor-bound protein 2 OS=Homo sapiens OX=9606 GN=GRB2 PE=1 SV=1	5.89	25320.4	5642.55	P62993	12	47.93	0	GRB2_HUMAN	15874	16667.3	14256.3	21001.7	22378	24435	19843.3	23509.7	21578.3	26058	22542.3	22815.7	15317	16099	14019.7	12640.7	13325.7	12592.3	12097.7	13016	11128.7	28636.7	31891.3	29739.3	23966.7	32027.3	31075.7	31193.3	38036	36779	29054.3	28820	36985.7	26185.7	24380.7	30425.3	22829	22430.3	23130	13415.3	11722.7
Elongin-B OS=Homo sapiens OX=9606 GN=ELOB PE=1 SV=1	4.53	13246.9	5639.32	Q15370	7	37.29	0	ELOB_HUMAN	25047.3	24693	24242.7	30709	29430.7	26997.7	36261.3	33277.7	39188.7	39813	38771.3	49739.3	25822.7	25332	26577	15551	14055.7	15120	19687.3	19548.3	21582.7	21571	18038.3	18588.3	27555	18848.3	23312.7	27888	22719.3	22979.3	36390.7	34308.7	31382.7	41344.7	43205.3	27470.7	29444.7	24174.3	27775	24817.7	26499
Eukaryotic translation initiation factor 3 subunit G OS=Homo sapiens OX=9606 GN=EIF3G PE=1 SV=2	5.78	35896.2	5616.05	O75821	20	59.38	0	EIF3G_HUMAN	14682.3	14571	14231	41643.3	44104.7	50855.3	29464	32219	37743	19944.7	19788	24717.7	17070.3	16606.7	19029	13102	12485	16751	15078.3	15818.7	19881.7	39109	60098.3	63022.7	51048.3	58683.3	57834.7	41081.3	48522	50129.3	38042	33545	41531.7	31784	36373.7	32110.3	30355	25496.3	28009.7	20142	21715.3
Zinc finger Ran-binding domain-containing protein 2 OS=Homo sapiens OX=9606 GN=ZRANB2 PE=1 SV=2	10.66	37860.7	5584.91	O95218	14	29.09	0	ZRAB2_HUMAN	23143.3	21483.7	19374	11786.3	11076	17655.3	14228.3	12850.3	19946.3	15728.3	14619.3	23950.3	24956.7	22230	36417	26599.3	24769	34479.3	30298.3	31237.3	43626.3	18157.7	18129	18023.7	19005.7	18170.3	17934	18796	21110.7	20491.3	27596.3	27740.3	24301	44374.3	38529.7	33537.7	51967.3	50577.3	45879	47164.3	47756.3
Eukaryotic translation initiation factor 3 subunit B OS=Homo sapiens OX=9606 GN=EIF3B PE=1 SV=3	4.7	92880.9	5572.7	P55884	33	43.24	0	EIF3B_HUMAN	9747.33	8403.67	7626.33	38178.3	36869.3	47344.7	29327.7	28725.3	35703	11686.7	10602.7	12809.7	10068.7	9960.33	9784	16561.7	14743.3	16875.7	8769.67	8529.67	9581.33	40081	45059.7	44410	40870	44244.7	48664.7	31817.3	31090.3	30871.3	16420.7	14769.7	16813.3	14764.7	13980.7	11330.7	16352	16360.7	15548	7997.33	8731
Density-regulated protein OS=Homo sapiens OX=9606 GN=DENR PE=1 SV=2	5.01	22491.2	5566.26	O43583	7	32.83	0	DENR_HUMAN	27561.7	32299.7	27474.7	21937	19964.3	19835.3	22703	20531.7	18388	28431	25998.7	22099.7	34924	32662.3	26480.7	26217.7	24891	19060.3	24490.7	22889.3	19820.3	12382.7	11348.3	11486.7	23416.7	17797.7	17712	16943.3	14357	13406.3	24502.7	33335.5	19958.7	36660.3	34729.7	22279.3	47215	34224.7	25973	37287	20193.7
NEDD8-conjugating enzyme Ubc12 OS=Homo sapiens OX=9606 GN=UBE2M PE=1 SV=1	7.71	21185.1	5565.5	P61081	8	32.24	0	UBC12_HUMAN	17361	15527.3	16619	26814	27927.7	33920.3	27804	25972.3	34256.3	24025	22693.7	31463.7	13406.7	12645.3	16398.3	7227	7498.5	8770.5	7770	7850.5	6540	40073.7	42835.7	46465.3	37495.3	42966.7	39136	43415.3	47972.3	44682	40534.7	42488.3	41265.7	8252	11005	23149.3	8789.33	12198.5	11146	5941	4399
Ras-related protein Rab-12 OS=Homo sapiens OX=9606 GN=RAB12 PE=1 SV=3	8.51	27590.6	5563.24	Q6IQ22	6	26.23	0	RAB12_HUMAN	4110	3953		1893	2179.5	3480.67	2442	2394	2381	3163		1834				4228	4220	5820	3224	3234		4682	4906.33	4271.33	7037.33	4907.67	5083	4596.33	5558	5517	4434.33	6319	6013.33	6045	5419	4820	4820	5357	5305
Dihydropyrimidinase-related protein 2 OS=Homo sapiens OX=9606 GN=DPYSL2 PE=1 SV=1	5.95	62749.9	5557.56	Q16555	23	50.52	0	DPYL2_HUMAN	17300.7	19018.7	18283.3	26607.3	26158	26700.3	26628.7	27836.7	26619.3	29759	28203.3	27970.7	20792.7	20104.7	19437	12590.3	13727	12014.3	7411	7945	6860.33	28745.1	26417.8	24928.7	28551.1	24757.7	23817	31241.8	26699.7	26316	29822.7	28490	28959.7	22681	21581.8	20656.3	20134.8	20080.4	16623.3
Leucine-rich PPR motif-containing protein_ mitochondrial OS=Homo sapiens OX=9606 GN=LRPPRC PE=1 SV=3	5.75	159103	5553.03	P42704	69	49.78	0	LPPRC_HUMAN	27685	47367	46195	49004	37713.7	59722.7	22596.7	24811	32681.3	17916.3	23260.7	38306.3	18582.7	23747	36616.7	23450.7	22489.3	33006.3	21347	27454	42228.3	75288.3	57423	57582	52669.3	57165.3	58017	24639.7	28977	29526	27690.7	28679.7	28922	37300	39078.3	39597.7	41837	47109.7	65656.5	58050	64220
Asparagine--tRNA ligase_ cytoplasmic OS=Homo sapiens OX=9606 GN=NARS1 PE=1 SV=1	5.87	63798.4	5517.7	O43776	29	41.79	0	SYNC_HUMAN		4553		40275	40076.7	39629.7	43624	45304.3	45096	21337.3	20227	18910	4069	4631.67	4912.33		3789	3391.33	3598.5	3838.33	4999	49571.3	44541.7	44325	44486	36995.7	37905.3	61670	40284	41569	31995.7	30652	29032.7	3642.67	4067	5292	5026	4470.67	4269.5	3063
WD repeat-containing protein 1 OS=Homo sapiens OX=9606 GN=WDR1 PE=1 SV=4	6.21	66877.9	5509.65	O75083	24	48.18	0	WDR1_HUMAN	8444	12956	12434	46964.7	48339	51125.3	42706.3	46300.7	50279	39249.7	36388	40892	5790.33	6323	14513.7			9328.67	8907	7473	9400.33	46535.7	51333.7	48281	44023	48350.3	39403.3	51884	52417.3	47894.3	43930.7	43158.3	46928	20684.3	23255.3	27131	15621.7	17402.7	24626.5	19828	19988
F-actin-capping protein subunit beta OS=Homo sapiens OX=9606 GN=CAPZB PE=1 SV=4	5.21	31635.7	5506.35	P47756	9	32.85	0	CAPZB_HUMAN	41458	43613.7	41113.3	50324	54382.7	46010.3	42199	45737.3	45944.7	51058.7	48450.7	50766	33254.7	33655.3	29442.3	25628.3	23597.3	24531	16695.7	17857.3	19007	50519.3	44539.3	43739	50071.3	42439	41762.7	57610	54822.3	51557.7	59901.3	58093.7	51898.3	57982.3	57724	45159.7	48386	46111.7	44132.3	12135	12777.3
Splicing factor 3A subunit 1 OS=Homo sapiens OX=9606 GN=SF3A1 PE=1 SV=1	4.97	88943.4	5494.65	Q15459	33	50.19	0	SF3A1_HUMAN	14450.3	13894	12573.7	43382	44125.3	48986.3	39252.3	41298	46439.7	32546	32969	36263	21915.3	21590.7	25074	11069.3	10322.7	12823.3	14090.7	13098	15191	53999.7	45685.3	49976	48548.3	42785.7	42261.7	48110	39497.7	38892.7	37669	41991.3	32407	12234.7	11217	11449.7	10541.3	10519	10187.7	5789.67	5941.33
Y-box-binding protein 2 OS=Homo sapiens OX=9606 GN=YBX2 PE=1 SV=2	11.36	38575	5486.13	Q9Y2T7	7	28.3	0	YBOX2_HUMAN				12996.1	13861	13612.5	10596.9	11663.8	12576.8	4820.21	5455.46	5906.85	5657.99	5593.05	6007.61							5468.41	5148.09	5078.19	6187.03	6066.09	6194.57	6664.06	6121.28	6318.52	6824.53	6001.19	6051.34	1657.77	1504.19	1571.49	2397.66	2076	2324.66
Nuclear transport factor 2 OS=Homo sapiens OX=9606 GN=NUTF2 PE=1 SV=1	4.96	14649.6	5475.34	P61970	3	24.41	0	NTF2_HUMAN	59852.5	65253.5	64802	31279.3	31667.7	29116.3	30047	31685.7	28553	39921.7	43401	42269.3	41042	41443	38737	73762	49935.3	43164	61412.5	51860.3	45508	25681.7	40384.7	37406	32620.7	34331.3	31712	38134	36857.3	37235	42736.3	42204	43835.7	70444	73179.5	71623	80388	79900.5	95835	59041	78217
Destrin OS=Homo sapiens OX=9606 GN=DSTN PE=1 SV=3	7.84	18962	5470.38	P60981	7	33.94	0	DEST_HUMAN	12079.1	12565.1	10973.2	19257.1	23481.1	28901.3	19905.7	23245.5	26104.7	23572.9	19722.3	27873	13028.9	13260.6	11270.7				5447.66	4485.66	5757.33	27699.7	22979	23514	22035	17394	24723	26611.7	22779	25762	25931.7	23081	23801.7	14812.7	15770.3	15204	6833.67	6130	9780	3689.5	4121
Putative annexin A2-like protein OS=Homo sapiens OX=9606 GN=ANXA2P2 PE=5 SV=2	6.58	38830.2	5460.87	A6NMY6	18	50.15	0	AXA2L_HUMAN
Cytochrome c oxidase assembly factor 6 homolog OS=Homo sapiens OX=9606 GN=COA6 PE=1 SV=1	8.28	14458.3	5444.77	Q5JTJ3	2	20.8	0	COA6_HUMAN	16577	16300	15007	8387	8565	6552.5	10150	9104	6741.5	9550	9356	12093	19978	19005	26117	16774	15570	20408	25770	26233	37198	5499	6916	4976.5	7533	6467.5	6468	12068	12427	10797	11073	10091	11469	33816	29481	23161	35745	27616	29787	46676	50424
Tumor protein D54 OS=Homo sapiens OX=9606 GN=TPD52L2 PE=1 SV=2	5.08	22294.8	5413.69	O43399	12	63.59	0	TPD54_HUMAN	55357.7	53375.7	58052.7	27808.3	27913	28636.7	31932.3	30970.3	35680	38723.7	40345	44083.7	51591.3	52550.7	58755.7	55761.3	56590.3	60458.7	63245	65768.7	72732	17707.7	16699.7	16578	16227.7	15167.7	15873.3	17530	17737.3	18025	19347.3	21040	19855.7	32626.7	31846.7	28971	40772	42529.7	41516.3	46719	43467.7
Inosine-5'-monophosphate dehydrogenase 2 OS=Homo sapiens OX=9606 GN=IMPDH2 PE=1 SV=2	6.49	56261.3	5407.18	P12268	17	35.6	0	IMDH2_HUMAN	23624	22258.3	22502	48985.7	49802.3	51270.3	36061.7	37640.7	42582.3	25565.2	24808.7	23720.3	18125.7	15403.4	15401.3	15614	14741.3	14361	19167	18278.7	17989.7	63115.3	66823	68269.7	57539.7	62721.7	63126	52597.3	50158.3	55770.7	40247.3	36540.3	41092	22641	22145.7	21750.7	21849.3	15613	22389.3	12790.7	12959.3
Dihydrolipoyllysine-residue succinyltransferase component of 2-oxoglutarate dehydrogenase complex_ mitochondrial OS=Homo sapiens OX=9606 GN=DLST PE=1 SV=4	9.38	49097.6	5392.2	P36957	16	41.28	0	ODO2_HUMAN	73042.3	70415	73027	43856.7	34176.3	29325.3	46426.7	42021.7	33481	47709.7	48224.3	43960.7	77801	69610.7	51953	97004.7	79702.7	71519.7	82944.7	77273	75572.7	27475.7	24810.3	23703	31926.3	24346.7	24810	33068.7	27539	32380.3	43699.7	44749.7	38995.3	53195.7	59155	51496.3	76905	74411.7	65857	81324.7	74441
dCTP pyrophosphatase 1 OS=Homo sapiens OX=9606 GN=DCTPP1 PE=1 SV=1	4.74	18794.9	5385.07	Q9H773	11	50.59	0	DCTP1_HUMAN	30176	27303	27469.3	23328.3	21734.3	22959.3	24021.3	22853.7	22852.7	29305.7	25508	25434.7	27318	25722.3	26310	28634.7	27333.7	24323.7	27297.7	28128	25908.3	27471	30625.3	29774	29536.7	30691.3	31862.3	31922	34189.3	33568.7	47328.7	40834.3	41669.7	57147	54126.7	47395	62018.3	62754	51846.7	55300.3	48382.7
Bleomycin hydrolase OS=Homo sapiens OX=9606 GN=BLMH PE=1 SV=1	5.85	53189.7	5360.31	Q13867	14	30.77	0	BLMH_HUMAN	53461.7	47691.7	49849.3	40892.3	42087	45026.3	40787	41651	37358	55902.7	50977.3	45843	47351	46163.7	36408	75381.7	66360.7	62865	54896.7	57374.7	52075.7	35288.3	41397.7	41587.3	33568	41787.7	41670	36184.3	47399.3	47848	47903.7	48034.3	63632	48812	48836.7	57886	51231.7	60581.3	51505	30351.7	30504
Xaa-Pro aminopeptidase 1 OS=Homo sapiens OX=9606 GN=XPNPEP1 PE=1 SV=3	5.32	70602.3	5338.58	Q9NQW7	26	47.99	0	XPP1_HUMAN	7751.5	5984	7067	24454.3	23098.3	26283	25201.7	21235.3	21491.7	15972.3	12711	12910.3	6258.67	6444.33	6283.67	8404	8808	11768	5712		11996.5	26070.7	28391	26396	28442	29187	28426.7	27664	29704.3	28367.3	26100.7	25801.7	23795	16308	15504.3	9164	17846	17126	16180	13855	12880
Vacuolar protein sorting-associated protein VTA1 homolog OS=Homo sapiens OX=9606 GN=VTA1 PE=1 SV=1	5.86	34164.4	5336.7	Q9NP79	7	20.85	0	VTA1_HUMAN	11426	11382	10725	32020	33325.3	16492.3	20483	37533	19608	10533.3	9620	12261.3	6433.67	6192.67	8400.67	4085	3785	3185				21232	21375.3	20160.3	23465.3	22529.7	22232.7	25889.7	23158.7	24348.3	19833.7	21049.3	20162	9197	8769.33	7816	4372.33	5192	11120
40S ribosomal protein S27-like OS=Homo sapiens OX=9606 GN=RPS27L PE=1 SV=3	9.99	9819.35	5328.44	Q71UM5	2	34.52	0	RS27L_HUMAN		1925.5		5967	5444.5	6672.5	5249.5	4805.5	5507.5	3518	3259	3212		1327	1508			5361	3768		3794				10900	9813.5	9187							7420.5	8839	7663.5	9081.5	8522	7768	4727
Pyruvate kinase PKLR OS=Homo sapiens OX=9606 GN=PKLR PE=1 SV=2	7.64	62229.5	5325.07	P30613	10	18.82	0	KPYR_HUMAN				5557.29	5609.7	5109.38	7124.42	8942	7856.73	3624.59	4321.97	5110.39	5312.61	4463.12	6146.52	6316.86	6099.01	7904.76				21817.2	23026.2	23421.9	20510.9	21814.9	22277.2	20784.7	25565.8	27000.6	18764.7	20639.9	21092.5	19197.4	18604	19507.7	11687.7	11418.4	12875	9608.42	6234.63
Eukaryotic translation initiation factor 4H OS=Homo sapiens OX=9606 GN=EIF4H PE=1 SV=5	7.21	27442.1	5324.91	Q15056	16	50	0	IF4H_HUMAN	26926.3	23804.3	26602	40642	39507	48174	36680	38717	49107.3	34598.3	32321.3	39017.7	35208	35709	41303	29249.3	29929	30850	34082.3	36271	36905.7	80565.7	66633.7	64193.3	57766.7	58004.7	60586	60452.3	59246	55725.3	50314.7	52055.7	51686.3	50527	51063	50418	49291.7	50469	51953.3	57206.7	54358.3
U6 snRNA-associated Sm-like protein LSm8 OS=Homo sapiens OX=9606 GN=LSM8 PE=1 SV=3	4.13	10402.7	5320.93	O95777	7	80.21	0	LSM8_HUMAN	17168.3	17935.3	20328.7	17359	17583.7	36559.7	18383.3	18457	30256.7	19641.7	24100.3	50855	27272.7	31444.7	69378.7	16579.3	24089	25664	22621.3	31100.7	33547.7	16381.3	21695.7	23427.7	13562.7	14428.3	13787.7	17976.7	17248	17441	19639.7	19304	17436	22103.7	24789.7	22261.3	24845	28864.7	25877.3	30295	47277.3
Probable ATP-dependent RNA helicase DDX5 OS=Homo sapiens OX=9606 GN=DDX5 PE=1 SV=1	9.18	69661.4	5318.59	P17844	32	43	0	DDX5_HUMAN	10600	9968.7	10150.7	21490.8	24112.3	22117.2	22367.3	21906.3	20491	11149.1	12316.1	14527.3	6806.98	6854.63	13507.3	7862	7978.22	9845.33	14067.8	13306.7	13323	31809	32298	31786.5	42653.7	29627.3	31144.1	27891	25332.1	26243.2	37547.3	39434.2	19410.8	20780	30521.3	14427.5	31480.7	18254	9463.11	7825.41	8089.22
Heat shock protein 105 kDa OS=Homo sapiens OX=9606 GN=HSPH1 PE=1 SV=1	5.11	97777.6	5301.82	Q92598	31	37.18	0	HS105_HUMAN	10628	9204.67	8767.33	24861.3	30143.7	26958.7	25898.7	28253.3	26677.3	16933.3	16770.3	15857.3	9137.33	8879	11152.7	13406.3	11834.3	11969.3	10174.7	10222.3	12408	43287.7	46491.7	44759	42513.3	43746.7	44058.7	40097.7	41961.3	43474	25969.7	29528	29541.3	12052	10926.3	12783.3	9466.33	16029	14658.7	5052.33	5070
Serine/threonine-protein phosphatase PP1-alpha catalytic subunit OS=Homo sapiens OX=9606 GN=PPP1CA PE=1 SV=1	5.92	38253.5	5301.5	P62136	10	30.61	0	PP1A_HUMAN	9959.31	9652.33	9042.83	16826.8	18099.3	20437.6	18224	18873.5	21036.3	17863.8	15748.7	17587.2	10323.3	9325.8	10317	3620.14	4094.04	4738.15	3344.47	2926.72	4644.7	16159.7	17414.8	17506.1	17695.5	19106.7	19032	17171.8	17100.7	17924	18612.8	18908.5	19191.7	13606	14524.3	13990.7	9898.33	9632.51	11060	3056
26S proteasome non-ATPase regulatory subunit 4 OS=Homo sapiens OX=9606 GN=PSMD4 PE=1 SV=1	4.49	40964.9	5299.24	P55036	11	31.3	0	PSMD4_HUMAN	23186.7	22105.7	22037.3	33551	33553	35469	28861	28678	28411.7	21614	21207	21380.3	17358.7	17253	16578.3	16509	16345.7	15629	20711.7	19659.3	18865.7	32081.7	32709.7	31399.3	27708	28091.3	27074.3	29817.3	29571.3	30778	25850.3	27852.7	25987.3	22983.7	22744.7	21719.7	26550	24639.7	22476.5	19168	18093
High mobility group protein B2 OS=Homo sapiens OX=9606 GN=HMGB2 PE=1 SV=2	7.96	24204.9	5288.57	P26583	5	22.49	0	HMGB2_HUMAN	76933	73241	76470.7	65552	66857.7	70661	70815.3	70060	73215.3	73454.7	75329.3	83596.3	91548.3	91331.7	85990	82030.7	77416.7	87559.3	102596	103994	112432	17504.1	17474	16220	44165.7	16705	18753.7	18211.7	22419	21889.6	23070.3	19871.7	19115.2	27924.6	28686.3	22793	29670.7	28603	28366.2	43009.7	37783
S-adenosylmethionine synthase isoform type-2 OS=Homo sapiens OX=9606 GN=MAT2A PE=1 SV=1	6.05	44002.9	5280.31	P31153	19	45.06	0	METK2_HUMAN	36987	37635.3	37047.3	43549.3	44317.7	51441	42311	40895.7	47097	48455.3	45414.3	51062.3	42969.7	44645.3	40526.7	21822.3	20409.3	23326	21313.7	21453	23173	61680.3	58292	61059	55326.7	49400	53348	54189.7	47967.3	50960.3	60153	55794	53583.7	48651	49350.7	48285	31178	30094.7	28789	15459	13144.7
Citrate synthase_ mitochondrial OS=Homo sapiens OX=9606 GN=CS PE=1 SV=2	8.47	51940.7	5243.32	O75390	17	36.27	0	CISY_HUMAN	41734.3	43912	40649	87542.3	89264.7	82677.3	92777	86413.7	89108	93100.3	90349.7	93661	51448	48741.7	43236.3	5173.33	4217.5	5103	3714			71193.7	64427.3	62108.3	74247.3	75249	74326.7	82180	76372.7	76433.7	92669	85752	76213.7	51129	50992.3	54058.7	16829	15172.3	18446.3
ATP-dependent RNA helicase DDX3X OS=Homo sapiens OX=9606 GN=DDX3X PE=1 SV=3	6.8	73642.7	5242.81	O00571	29	43.5	0	DDX3X_HUMAN	17798.3	15264.7	15105	20048.4	19582.4	24133.3	19266.3	19575.7	23511.7	14267.9	13336.7	13130.7	17100	16666.7	16618.3	7493.48	7391.33	9582.84	8076.13	6527.83	9692.5	30282.2	30555.8	30225.7	22339.4	25899.1	24646.8	20798.3	17996.4	18648	18292.4	19439.5	17156.1	33870	32557	27687.7	20661.7	20343.3	17512.7	6010	6079.67
DNA replication licensing factor MCM6 OS=Homo sapiens OX=9606 GN=MCM6 PE=1 SV=1	5.13	93858.9	5242.28	Q14566	43	48.6	0	MCM6_HUMAN	12599.7	12422.7	11016.7	39118	43868	48262.3	39899	45343.7	49776	21450	20440	21996.3	14896.7	16264.3	17421	11579.3	12843.7	12976.3	13822	14497.7	15770.3	41750.7	40833.7	39375.7	40011.7	39843.3	39906	38055.3	37208.3	36811.7	15470.3	18356.3	20881.3	9061	8726	10467.7	9604.33	9361.33	9344.67	5933	5117.33
60S ribosomal protein L23a OS=Homo sapiens OX=9606 GN=RPL23A PE=1 SV=1	11.15	17695.1	5223.84	P62750	8	42.31	0	RL23A_HUMAN	20961.7	20600	19359.3	37731.3	38173.7	40136	39916	40829.7	40829.7	27129.7	27686.3	25390.3	26233.7	25498.3	24848.3	13225.7	12556	12518.7	22119.7	21557	21561	50454.3	54402	60673.3	44359.3	48844.7	49204.7	49332.7	52278	52198	51049	59082.7	57030.7	31722	32168.3	29323.7	32379.3	32348	31105.7	22344	23721.7
Putative endoplasmin-like protein OS=Homo sapiens OX=9606 GN=HSP90B2P PE=5 SV=1	4.97	46372.3	5219.76	Q58FF3	14	28.57	0	ENPLL_HUMAN	13374.3	16067.7	16249.7	14242.7	14982.7	14591.7	19832.7	20910.5	20901.5	18489.6	17298.8	18079.5	29885.3	27638.3	28270	20698.3	17464.9	18273	17625.6	19213.6	16038.2	5111.7	6086.43	5859.63	10531.6	11378.4	11519.9	13271.6	14023.3	14595.7	12161.6	10887.2	14378.8	14580.1	13878.9	14527.1	12566.5	13687.8	15345.4	16848.7	17788.5
Ubiquitin carboxyl-terminal hydrolase 14 OS=Homo sapiens OX=9606 GN=USP14 PE=1 SV=3	5.02	56525.4	5211.52	P54578	21	39.27	0	UBP14_HUMAN	5850	6076.5	5302.33	35499.7	22028.7	25678.3	31002.7	20441	23858	15913	14122.3	20276.7	4592.67	4297.33	6829.67	4475	4239.67	6165	4833.67	4394.33	6298.67	36407	32550.7	33162.7	36196.3	31165	30669	37222	33710	34436.7	28559.7	55882	26712.7	12139.3	11325.3	10024	9695.67	8879.67	7570	7446.67	5639.67
39S ribosomal protein L12_ mitochondrial OS=Homo sapiens OX=9606 GN=MRPL12 PE=1 SV=2	9.3	21576.3	5185.51	P52815	6	43.43	0	RM12_HUMAN	37689.7	32482.7	33681.3	25978.3	28028.7	25282	23758.3	26212	22519.3	29064.3	28972.3	26918.7	31237.3	30241.7	29559.7	40750.3	36738	35872.3	40643	39585.3	40014.7	27240.3	35859.5	28175	22428.3	24422.7	29206.3	30651.3	32692	33503.7	39312	35175.3	37542.7	45104	46816	46953.7	51781.7	41922	78565.5	102460	69488
Keratin_ type I cytoskeletal 13 OS=Homo sapiens OX=9606 GN=KRT13 PE=1 SV=4	4.71	49930.5	5171.19	P13646	25	53.28	0	K1C13_HUMAN	29010.1	30885.5	30430.4	23869.9	21348.1	19339.3	20359	19413.6	14438.2	29976.5	28069.5	27242.1	33077.8	32242.6	30062.8	28123.9	25888.4	26687.3	13377.1	12842.4	9387.99	12278	9966.73	9280.34	18648.2	14854.8	14591.4	13684.8	11638.6	12007.5	19914	23285.8	15847.7	34300.4	30652.3	23977.4	60647.5	56686.5	49359.7	6056.97	5053.94
Protein phosphatase 1G OS=Homo sapiens OX=9606 GN=PPM1G PE=1 SV=1	4.07	59956.1	5167.54	O15355	21	38.64	0	PPM1G_HUMAN	20682	21139.7	18108.7	54311	55967.7	57657.3	30360.3	28648.3	32372	19524.3	19139.3	23333	24904.7	23633.7	27879	23722.7	21316	25104	29973	30665	30763.7	60258	55802.7	53238.7	53077.7	47561.3	46212.7	60608	27521	27333.3	21962.7	20902.3	19016	17717.7	17024.7	16891	22857.3	23117.7	20066	23573.7	23137.7
DNA-directed RNA polymerases I_ II_ and III subunit RPABC1 OS=Homo sapiens OX=9606 GN=POLR2E PE=1 SV=4	5.61	24665.3	5142.18	P19388	6	28.1	0	RPAB1_HUMAN		4438	4568	9820.67	8171	9852	8099	7411.5	7053.67	5936	4360.5	7185.33	2726		3668.5		4119	3895.33			3613	6840	13123.7	13349	10741	18191.3	17020	11017	13830.7	12157.3	10786	12053.7	12488.7	10096.7	9773	9595.33	7372.33	8861.67	7299.33	6536	6733.5
Peptidyl-prolyl cis-trans isomerase A-like 4D OS=Homo sapiens OX=9606 GN=PPIAL4D PE=3 SV=1	9.94	18394.9	5136.83	F5H284	4	19.51	0	PAL4D_HUMAN				60.462	2399.42	2933.8	1019.19	1288.8	1298.99													5448.1	5191.48	5794.61	3899.64	3423.08	5268.14	2291.6	4129.33	2867.58	1670.54	1693.55	2658.98	3531.73	6216.19	8805.61
Polyadenylate-binding protein 4 OS=Homo sapiens OX=9606 GN=PABPC4 PE=1 SV=1	9.73	71125.2	5122.78	Q13310	29	39.13	0	PABP4_HUMAN	8187.67	6735	7245	19282.9	19165.6	22419.9	22311.4	23461.8	22988.2	14555.6	14272.1	15371.8	10237	8841	12119.7	5787.5	4606	6082.67	6065.53	5823.62	8062.44	21798	22107.3	22052.7	25644.7	27927.8	27648.7	30117	31253.7	33241.9	31643.7	34748.3	30249.7	23427	26275.7	19258.3	12083.9	11663.1	11799.5	12309.3	11312
HD domain-containing protein 2 OS=Homo sapiens OX=9606 GN=HDDC2 PE=1 SV=1	5.19	23561.6	5116.32	Q7Z4H3	12	58.82	0	HDDC2_HUMAN	14325	13870.7	12256.7	11261.3	12132.7	16027.7	10179	10856	14101.7	12697	12672.7	17700.3	10362.3	13291.3	14517.7	10305	9907	12732	6674	8677.67	12540.7	13845	15196.3	16102	14527	15100.3	15360	15338	18498.3	17530.7	17696	18308.3	20822	24216.3	24743.7	27091.7	25163.3	26004.7	26680.7	32097	35143.7
Glucosamine-6-phosphate isomerase 1 OS=Homo sapiens OX=9606 GN=GNPDA1 PE=1 SV=1	6.49	32839.7	5109.91	P46926	16	56.75	0	GNPI1_HUMAN	38137.7	37272.3	36537.7	20589.7	21040	21030.6	22810.2	22468.7	22599.8	33350	30012.3	29714.8	35391.3	34274.7	32676.3	51789	46825.3	40103	46862	48253	45818	15030.8	16997.1	17242.7	14404.1	16665.6	16914.4	15712.4	17638	18235	20618	19873.9	22019.3	25816.3	27682.7	28223.3	38258	35751	39580	37635.3	34682.3
Calpain small subunit 1 OS=Homo sapiens OX=9606 GN=CAPNS1 PE=1 SV=1	4.87	28486.9	5100.17	P04632	6	21.27	0	CPNS1_HUMAN	24705	23429.3	22566.7	17238.2	17459.3	20328.6	20640.5	20296.1	24688.1	22516.4	22461.1	29022.7	26639.7	24159	27036.7	12912.3	11231	11096.3	7440.67	6783.67	7644.67	21906	22169	21329.7	22606.4	19661.3	19518.5	22714.8	21885.3	21071.1	30152.9	29950.1	27420	30293.7	29370.1	28397.7	18846.7	18689.7	19743	4720.67	5073.5
Keratin_ type II cytoskeletal 75 OS=Homo sapiens OX=9606 GN=KRT75 PE=1 SV=2	7.73	59845.6	5085.18	O95678	17	27.4	0	K2C75_HUMAN	25898.4	27273.2	25856.8	15265.7	15239.6	19158.2	29097.3	29787.9	33195	20542.3	19235.7	23434.6	31972.8	31889.9	34139.6	28017.1	28079.3	28286.8	22772.9	22838.8	24139.8	7415.48	8048.21	7428.85	7648.92	8398.72	8348.24	7400.35	8436.66	8208.09	8278.86	8988.27	8812.32	4885.01	4045.93	5713.18	6681.98	7230.94	8001.84	8201.38	8290.84
Splicing factor 3A subunit 3 OS=Homo sapiens OX=9606 GN=SF3A3 PE=1 SV=1	5.11	59191.2	5062.96	Q12874	24	48.7	0	SF3A3_HUMAN	9980	8904.67	8800.33	40496.3	44136	51079.7	37349.7	39429.3	40797	31081.7	28076.3	29567	18084	17057.7	16970	11931.3	12449	12476.7	11761	11148.3	14215	38056.3	43906.3	39494.7	42523.7	43217	39297	33360.7	35692	34537.7	25007.3	27740.7	28727.7	12763.3	12614	12182.3	13531	12608	11579	13132.3	10782
Proteasome subunit beta type-6 OS=Homo sapiens OX=9606 GN=PSMB6 PE=1 SV=4	4.61	25585.9	5057.8	P28072	8	43.1	0	PSB6_HUMAN	101015	99813.3	103628	64929.7	68021	65893.3	67936.3	71881.3	78568	80605.7	88347.7	99872.3	103796	101411	100988	121002	115187	123281	126497	135077	142427	63671.3	64878.7	67690	59154	63210	65205.7	66990.3	72439.7	76089	80776.3	83094	86150.3	87198	94690.7	105481	105589	121741	129109	140451	119516
Galectin-3-binding protein OS=Homo sapiens OX=9606 GN=LGALS3BP PE=1 SV=1	4.95	66243.5	5056.1	Q08380	19	34.36	0	LG3BP_HUMAN	72971.3	86083.3	86458.3	53918.3	52499.7	56880.3	60987.7	58529.3	61949.3	80656.7	67657.3	80158	97257	93389.7	98998.3	107394	98843	111217	122860	128863	129782	41563.7	48549.7	49915.7	41260.3	47182.7	49555.7	47536.7	65489	63216	59367.7	55995.3	79957.7	76597	73527	87355.3	81312.3	95671	85994.3	90954.3	72855.3
Ras-related protein Rab-7a OS=Homo sapiens OX=9606 GN=RAB7A PE=1 SV=1	6.57	23774.9	5049.54	P51149	11	50.24	0	RAB7A_HUMAN	9996.67	11165	10441	12939	13231	16354	14506.7	12908.7	16149.7	16846	15739.3	17865	10368.7	10050.3	10034	8267	6852	8667	7920	6254.67	10232	17302.7	16128.7	16563	18169.7	15982	17240.7	18511	19271	19079	21418.7	22567	24579.3	14890.7	11316	17347.3	9328.33	11075.7	12252.7	3480.5
Small ubiquitin-related modifier 1 OS=Homo sapiens OX=9606 GN=SUMO1 PE=1 SV=1	5.22	11614	5032.06	P63165	7	81.19	0	SUMO1_HUMAN	26042	27933.7	26949.7	21735.3	23688.5	25277	20359.7	20575	21520	24523.3	23455.7	27093.7	31511.5	37155.5	25367	23765.5	21600.5	27343.3	28713	29740	31131.3	21342.2	28465.4	26022.5	28003.1	32130.3	31237.2	23367.9	27437.9	25768.3				30244	31238.8	31484.2	31076.7	30145.8	35069.3	34740	30223.3
Basic leucine zipper and W2 domain-containing protein 1 OS=Homo sapiens OX=9606 GN=BZW1 PE=1 SV=1	5.62	48214.4	5026.37	Q7L1Q6	25	38.42	0	BZW1_HUMAN	20345	24793		26861.7	24393	27716.3	24729.3	18401.7	25208.7	7675.67	7086.67	10530.7	24810	12954.5	5688.33	46291	19615	6547.33	35448	19719	7108	42566.3	55243	46947.3	38484.7	44546	47432.3	35297	36668.7	32577.3	16298.3	20307	13722.3	13405.3	15275.7	6267.67	18571.7	16624	15229.3	16081	11496.3
Eukaryotic translation initiation factor 3 subunit F OS=Homo sapiens OX=9606 GN=EIF3F PE=1 SV=1	5.1	37678	5019.46	O00303	10	28.01	0	EIF3F_HUMAN	7872	6463	6950	44028.7	47399	55368.3	42848.7	42799	48872.3	27881.3	26018	27466.7	4666	5425.33	6198.33	3417		4162.33	4215.5	3985.67	6022.33	46491.3	59512	61238	39106	57386.7	56776.7	44214	54866.3	55642.3	28818.7	31349.3	38976.3	7927	7365.67	7862.33	9403.33	9729	10647.5	5958.33	4324.33
Isopentenyl-diphosphate Delta-isomerase 1 OS=Homo sapiens OX=9606 GN=IDI1 PE=1 SV=2	5.94	26661.4	5008.16	Q13907	13	55.95	0	IDI1_HUMAN	16492.3	18591	17854.3	25265	24699.3	28065	23417.3	23504.7	24923	26731.3	27291.7	30659.7	27662	24994.7	27059.7	14309.7	15685.3	17084.7	14530.7	15508.3	17828.7	15914.7	18111.7	17400.3	16051.3	17528.3	17570.7	18556	18056.7	18541.3	21020.3	20728	21689.7	13259	13933.3	17050.7	14835.3	15352	20321	10274.5	9877
S-methyl-5'-thioadenosine phosphorylase OS=Homo sapiens OX=9606 GN=MTAP PE=1 SV=2	6.84	31749.3	5005.62	Q13126	11	53	0	MTAP_HUMAN	10946.3	15766	13280.3	8658.67	8461.33	9054.33	7469	9194.33	11643.7	12837	11820.3	14626.7	14085	13840	19916.7	18655	17655.7	19880	21573	23081	27704.7	10015.7	10511.3	10488.3	11438.3	11415	11961.3	12994.7	12742.3	13547	16666	18141.3	16095	14110.7	14470.3	21407.3	18081.7	17198	19247	15851.3	14707.3
Alpha-galactosidase A OS=Homo sapiens OX=9606 GN=GLA PE=1 SV=1	5.22	49508.2	5004.11	P06280	11	22.61	0	AGAL_HUMAN	23542	30145.7	25881	35651.7	33857.7	34864.7	35386.7	33898	31901	42366.3	37036	37897.3	31743.3	30283.3	23929.3	22761.7	19233.3	16412	16947.3	16563.7	14290	49942.7	56557	51656	44404.3	50747.3	47094.3	45270.3	55155.3	50933.7	54819.7	55655	57907.3	44295.7	44976.7	57237.7	43520.7	43040	34557.3	4504	4307
COP9 signalosome complex subunit 8 OS=Homo sapiens OX=9606 GN=COPS8 PE=1 SV=1	5.08	23282.7	5000.59	Q99627	8	45.45	0	CSN8_HUMAN	8594.5	8542	8306	7265.67	7687.33	8165.33	7081.67	7819.67	8329.67	7730	8452.33	9940.33	6794.67	7235.33	8252.33	10085.5	9707	9178	10896	10103.7	9901.33	13811.3	18925.3	18025.7	8424	9192	9362	13040.7	14300	13972.3	13242.3	13129.3	14891.7	8146	7626.5	6170.67	7328.33	7890.67	7700	12907	11078
26S proteasome regulatory subunit 4 OS=Homo sapiens OX=9606 GN=PSMC1 PE=1 SV=1	5.82	49355.7	5000.33	P62191	17	47.27	0	PRS4_HUMAN	6135	5834.67	6249	33027.7	33732	35978.3	23984.3	24084.3	25543.3	14904.7	14449	17235.7	7033.33	6171	6711.67	5167	4771	4928.33	4403	5203	6949.67	31936.3	34017.3	34278.7	33956	33939.3	34865.7	28418	28918.7	26939.3	23508.3	20007.3	23282	12639.7	10193	14102.3	10097	9217.67	12311	6673.5	5149
Adenylosuccinate synthetase isozyme 2 OS=Homo sapiens OX=9606 GN=ADSS2 PE=1 SV=3	6.14	50496.6	5000.03	P30520	22	48.68	0	PURA2_HUMAN	34405	31511.7	33029.3	28775.7	29315	28608.7	22616	29189.3	26906.7	27784	37382.3	38593.7	24104	26537	25328	10574	10326.7	11120.3	5927	5958.67	5493.67	38761.3	32266	32523.7	36949.3	29600.7	30716.7	40047	33371	32973.3	49408.7	50437.7	39904.3	50142.3	46640	40427.3	32486.7	33400.7	27318	5351.5	4100.5
Glucosamine 6-phosphate N-acetyltransferase OS=Homo sapiens OX=9606 GN=GNPNAT1 PE=1 SV=1	8	21091.3	4996.2	Q96EK6	4	32.07	0	GNA1_HUMAN		5548		6684	7484.5	5367	6122	9198.5	9358.5	10476.5	8066	11745.5	16904.5	4279	20812.5							5373	6677	7170.5	4940.5	8386	6717	5804.5	7134.5	7009	6886.5	6657	8162			4682
Ras-related protein Rab-3C OS=Homo sapiens OX=9606 GN=RAB3C PE=1 SV=1	4.9	26180.4	4979.54	Q96E17	4	17.62	0	RAB3C_HUMAN	4781.75	3800	3611	6359.15	7351.63	3790.69	8163.67	5209.19	6647.04	5615.53	5108.9	6179.52			2616							7203.81	4602.28	6614.65	9499.56	5975.97	5434.74	9327.27	5665.89	5517.98	9814.23	21921.8	7081.69	8526.9	8129.43	4648.93				7433.75	6080.25
Ras-related protein Rab-3B OS=Homo sapiens OX=9606 GN=RAB3B PE=1 SV=2	4.65	24986.1	4974.97	P20337	4	23.74	0	RAB3B_HUMAN	4781.75	3800	3611	9761.67	8756.98	15168.7	7231.5	6737.26	9519.03	9711.14	12307.7	14905.6			8392.5							10764.6	5555.16	4181.85	4948.94	4364.06	4056.53	9022.23	6495.23	6758.05	9273.77	10851.6	6208.81	7325.07	7172.8	4046.49				7433.75	6080.25
Eukaryotic translation initiation factor 3 subunit A OS=Homo sapiens OX=9606 GN=EIF3A PE=1 SV=1	6.37	166969	4973.66	Q14152	75	44.79	0	EIF3A_HUMAN	12718.3	12772.7	13296.5	36172.3	34881.7	35114.7	27995.3	31528	32348.7	13633.3	15068	19391.7	15697.7	14124.7	13924	16332.3	14590.7	14505.3	15840	16358	14990.7	46527	41884.7	41383.3	44633.7	43369.3	46676.7	33566	41087.7	41921	37391.7	30691	42592.7	27551.7	31889.7	32603.7	13533.3	7169.33	14230.3	8662.67	13227.5
Ras-related protein Rab-3D OS=Homo sapiens OX=9606 GN=RAB3D PE=1 SV=1	4.57	24495.3	4959.38	O95716	4	21.46	0	RAB3D_HUMAN	4781.75	3800	3611										4707		1786.14																									7433.75	6080.25
Ras-related protein Rab-3A OS=Homo sapiens OX=9606 GN=RAB3A PE=1 SV=1	4.66	25212.1	4959.38	P20336	3	18.64	0	RAB3A_HUMAN	4781.75	3800	3611	1657.51	1506.88	2543.15	2153.58	1330.55	1629.43	3082.9	2987.68	3602.25			1986.43	7828.5	10175	7932.5	7889.5	10082	9111													9774.53	9334.77	5333.58	19263.5	18316	11625	7433.75	6080.25
UMP-CMP kinase OS=Homo sapiens OX=9606 GN=CMPK1 PE=1 SV=3	5.27	22450.5	4954.21	P30085	10	57.14	0	KCY_HUMAN	12231.3	11626.3	10318.3	30028.3	28707.7	36039.7	21771	22915.3	28763	17714.7	17808.3	22355.3	7096	7458.67	8422.67	12217	12413.7	13294.3	12872.7	13402.3	16525.3	27660.3	32877.7	33897	25614	30176.3	31609	24889	28251	29392.7	18059.7	12229.7	22416	12143	11939	13929.3	11196.3	12003.3	11655.3	4335	6553.5
60S ribosomal protein L28 OS=Homo sapiens OX=9606 GN=RPL28 PE=1 SV=3	12.5	15804.6	4916.61	P46779	7	40.15	0	RL28_HUMAN	4888	5672	4207	10843	10661.7	11858.3	7429.67	8550.5	8178	7266.33	6394.33	7894.67	6701	7587	9786	4148.5	3826	6161.5	6753.67	7611.67	8534.33	14023.7	14405	11592	12128.3	11749.3	10147.7	15809.3	17414	14036.3	17134	16741.7	17817.3	9465.67	8801.67	12047.5	9713	8351.33	13009.5	9013.5	8914
Heterogeneous nuclear ribonucleoprotein H3 OS=Homo sapiens OX=9606 GN=HNRNPH3 PE=1 SV=2	6.44	36983.6	4912.95	P31942	13	57.23	0	HNRH3_HUMAN	5694		4230	11971.3	10629.3	13358	5007.67	4352.67	7252.67	4183.33	4468.67	5593		2287	3705	9523		3599	5188	4602	4613.67	19085.7	19716	19868.7	15882.3	15653.7	15287.7	7385.33	7618.33	7803.67	5738.67	6652.67	6268.67	5402.67	4429.33	4553	5639	5851.5	5078.33	3062
Ras-related protein Rab-37 OS=Homo sapiens OX=9606 GN=RAB37 PE=1 SV=3	5.96	25043.4	4904.44	Q96AX2	1	8.07	0	RAB37_HUMAN	5963	7002	4520	2523	2246	3218	4215	3138	4125	4599	3839	5310	5102	6112	7471	6065	5961	7602	9863	9657	11287				2905			2002			1928	2219		5200	3948	3483	5802	5307	7116	8476	8265
Ras-related protein Rab-43 OS=Homo sapiens OX=9606 GN=RAB43 PE=1 SV=1	5.31	23567.5	4904.44	Q86YS6	2	12.74	0	RAB43_HUMAN						24455			22222			17507						3347			3546	14925	12203	15614.5	11696	14050.5	12563.5	13746	16551	14648.5	13531	14665.5	15262	6432.5	6301	11512	6250	7297	5566		2807
Ras-related protein Rab-39B OS=Homo sapiens OX=9606 GN=RAB39B PE=1 SV=1	7.85	24850.3	4904.44	Q96DA2	6	19.72	0	RB39B_HUMAN	9273.5	12162	14085	54525	63820	65048.5	71976	83577	49508	36763	19210.5	39192.5	16511	17441	20055	7026	6476	11860	8906	9801	10726	50763	56757	80376.5	55154	70678	67608	64662.5	50089.5	46418.5	59971	50431.5	57473	10944.5	13247.7	11981.5	11315.7	12746.7	12742	9393.5	10144.5
Ras-related protein Rab-30 OS=Homo sapiens OX=9606 GN=RAB30 PE=1 SV=2	4.71	23400.4	4904.44	Q15771	3	20.2	0	RAB30_HUMAN				14608	9514.33	17471	20765	12713.5	14780		12324	23504	5246	12796	22750			4090						2072
ERO1-like protein alpha OS=Homo sapiens OX=9606 GN=ERO1A PE=1 SV=2	5.37	55248.1	4900.34	Q96HE7	21	45.09	0	ERO1A_HUMAN	26967	27065.3	26104	33335.3	33151.3	35645.7	36406	35270.3	37210.3	40154.7	36933.3	40256.3	25936.3	26198.3	29919	26776.3	24205.7	24363.3	29715.7	32128.8	34143.3	29923.4	30918	30864.3	30836.3	28035.3	28757.2	33560.3	31606	32082.7	35658.3	37962.7	34747	21362.7	21178.2	17956	24427.9	29753.4	19928.3	32955.3	28818.3
Heat shock 70 kDa protein 4L OS=Homo sapiens OX=9606 GN=HSPA4L PE=1 SV=3	5.53	95539.2	4894.04	O95757	40	52.09	0	HS74L_HUMAN	4547			23295.3	23294.7	24763.3	23418.7	23619.3	23060.7	9281	8843.33	10145.7	3637.67	3636.67	6173.33	3179	4002	4476.67	3472	3642	4007.33	23444.7	21079.3	20473	25445	21929	22144.7	23278.3	21264	21067	12104.3	13251.3	12241.3	5218.33	5427.67	4205.67	5826.67	4768.33	4720
L-xylulose reductase OS=Homo sapiens OX=9606 GN=DCXR PE=1 SV=2	8.13	26198.2	4892.51	Q7Z4W1	8	33.2	0	DCXR_HUMAN	19544.3	18431.3	19738.7	19542	20570.7	20571.7	18404.3	20325.3	18911	25554	26472	27147	11364.3	10914.3	12380.7	4658.67	5208	4839.67	3955	3299		28235.3	34790	33009.7	32328	36499.3	33731.7	31781.7	32521.7	34387.3	41545.3	37439.7	44693.7	31324.3	31096.7	32533	12317.3	12766.3	13331.7	5013.5	3466
Elongin-C OS=Homo sapiens OX=9606 GN=ELOC PE=1 SV=1	4.54	12644.3	4888.98	Q15369	5	38.39	0	ELOC_HUMAN	24559	25512	24025	31673.5	31767.5	42155	31369	32710	42805	36651.5	38033	47200.7	16430	16710	23606.3	9387.5	14456	10808.5	16629	17917	12135	22419.7	22261	32987.3	22382.7	36454	26911	37126	24264.3	23147.7	35211.3	24648	27689.3	23634	29615	16397.5	18031	7003	16995	10210	9424
U1 small nuclear ribonucleoprotein A OS=Homo sapiens OX=9606 GN=SNRPA PE=1 SV=3	10.49	31279.6	4875.48	P09012	10	42.91	0	SNRPA_HUMAN	37067.9	37915.7	44062	21637.9	21128.8	28296.3	19563.5	20655	25616.8	26629.8	26297	34424.8	22924.3	28288.5	38646	33646.9	31015.7	32967.5	26802.3	29525.4	30532.7	23656.4	27898.2	26350.6	23942.9	26688.1	27331.8	29912.1	34967.2	34140.3	34249.1	34495.6	40366.3	49261.3	47285.7	55040	43059.1	49396.7	58691.7	20952.7	22727.3
26S proteasome non-ATPase regulatory subunit 7 OS=Homo sapiens OX=9606 GN=PSMD7 PE=1 SV=2	6.34	37082.5	4866.56	P51665	12	49.38	0	PSMD7_HUMAN	5920	5287	5337	24294	25697.7	24224.3	20758.7	23943.7	22961.7	14892.3	16102.3	15070	3832	7270	6267	3274	3749.5	4421	4481	4600	4952	18892	23765.7	23883.7	22189.7	23936	25069.3	17379	22054.7	20017.3	14327.3	16561.3	18573.3	5735	5508.67	6155	4650	3988.33	3724	6013	5135
GTP-binding protein SAR1a OS=Homo sapiens OX=9606 GN=SAR1A PE=1 SV=1	6.27	22480.9	4865.94	Q9NR31	7	37.88	0	SAR1A_HUMAN	23518	19646	19895	8709.67	7658.33	10283	11899.3	12789	13971.3	8012.67	8882	6855.33	8577.5	7842	9214.5	57585	50516	59841		15920	8972	25120.1	26443.2	28062.1	24874.4	30329.8	30238	20866.3	21642.5	21570.9	15871.5	16053.1	16789.5	7708.72	10245.6	9826.69	10596.7	12868	8511.33	9830	6481
Ran GTPase-activating protein 1 OS=Homo sapiens OX=9606 GN=RANGAP1 PE=1 SV=1	4.43	63998.3	4857.34	P46060	22	41.4	0	RAGP1_HUMAN	8862.33	7984.67	8350.33	16387	18073	20398	11412	12328.3	13868.7	9092.33	9506.33	12113.3	8346.33	8259.67	9774.33	8550.67	8006.33	10288.3	6384.67	5724	8343	51721	50642.3	47876	47710.7	45827.3	42160.7	37380.3	36862	34629.3	24256.3	24453.7	23229.7	11923.3	12686.7	12413.3	14036.3	14168	13577	8520	8844
Serine/arginine-rich splicing factor 3 OS=Homo sapiens OX=9606 GN=SRSF3 PE=1 SV=1	12.13	19557.7	4854.22	P84103	9	42.68	0	SRSF3_HUMAN	14537	14389.9	11166	12623.5	16613.5	22639.8	12717.8	13622.3	16021.3	14453.3	14628.3	14876.7	11894.1	12473.8	10021.3	14657.1	14988.7	14805.7	23829.7	24829.7	26006.5	21942.6	21278.8	21955.6	20968.9	20702	21221	23397.7	21074.1	22116.9	21093	21731.8	19116.5	14431.3	13080.3	14067.7	19619.3	19613.7	26961.5	21368	21707.3
Calponin-3 OS=Homo sapiens OX=9606 GN=CNN3 PE=1 SV=1	5.64	36584.9	4853.44	Q15417	11	39.82	0	CNN3_HUMAN	12929.3	12586.3	12601	32239.7	31731.3	35104	26682.2	25456.7	27538.3	15392.3	15202.8	16622.1	12989.3	12532	14095.4	13504.7	12585.7	13069.3	15228.7	14391	15750.7	34686	38161.8	37213	40373.1	39351.2	39367.7	37516.8	36512	38164.3	25088.5	20224.4	25298.8	22954	21112.4	19914.3	19509	17810.8	19948.7	12317.3	11111
Peptidyl-prolyl cis-trans isomerase-like 1 OS=Homo sapiens OX=9606 GN=PPIL1 PE=1 SV=1	8.19	18350.9	4848.55	Q9Y3C6	5	28.92	0	PPIL1_HUMAN	10108	9941	9170	20251.7	18733.7	24805	14175.7	19431.5	17145.3	14753.5	14178	13531	5662	5783	5403	5718	5782	7659	6089	6689	8243	23709.3	25005.7	25863	24008.7	23155	22904	15764	15544.3	14792.7	10818.7	11091	10864.7	7934.67	12225.3	7078	8560	6651.33	8424	4292	3620
U1 small nuclear ribonucleoprotein 70 kDa OS=Homo sapiens OX=9606 GN=SNRNP70 PE=1 SV=2	10.46	51613.8	4824.76	P08621	18	45.31	0	RU17_HUMAN	12827.3	12498.7	14978	35439	31495.7	30347.3	34711.3	35757.3	30204	22515.3	21806.7	19082.3	17576	19503.3	14515.7	16526.5	15630	11651.3	21196	19654	17282.7	37040	34167.3	31564.3	36247	31362	30237.3	40485	36065.7	34839	33898.3	34682.7	28883	21229	20166.7	14586	26387.3	24740.3	15096.7	19892	18225.7
TPT1-like protein OS=Homo sapiens OX=9606 PE=2 SV=2	5.8	15814	4821.5	Q56UQ5	5	51.43	0	TPT1L_HUMAN				4680.08	4282.85	4889.55	2202.1	3288.76	2828.93						1345.28							3684.67	3975.13	3520.73	2974.37	2356.93	1976.97	2459.58	2389.86	2011.28				1965.01	1778.38	1353.31
Mammaglobin-B OS=Homo sapiens OX=9606 GN=SCGB2A1 PE=1 SV=1	5.4	11112	4818.27	O75556	2	21.05	0	SG2A1_HUMAN	7139		6861			8302			8702				10079	9481	8574					8833			1935	2041	4577	3304	4113	4383.5	3559	3622	4778.5	5196	3023	6602	4848	5567	6549	4461	4568	29785.5	30104
Profilin-2 OS=Homo sapiens OX=9606 GN=PFN2 PE=1 SV=3	6.79	15388.4	4817.66	P35080	5	31.43	0	PROF2_HUMAN	7330	6559	6228	21440.7	20979.7	20967.7	17937.3	17342	18375	15060	12620	14112.7	7614	5774	6466.5			5078			6209	21824.7	19467.7	19707.7	22585.7	23017.7	22186.7	17869	19364.3	17559.7	16461.3	14545.3	16767.7	8698.67	8046.67	8667	5696.5	7223	6486	3757	2805
Pachytene checkpoint protein 2 homolog OS=Homo sapiens OX=9606 GN=TRIP13 PE=1 SV=2	5.69	48893	4813.52	Q15645	16	38.66	0	PCH2_HUMAN	5202	4652.5	5958	16297	18469	20020.7	12631.7	13139.3	15389	6320.33	5896	7069	3123	2463	3785.67	3043		5292			4905	24862	27400.7	27317.7	22091.3	25640	25614.3	14099	16619	17847	8708.33	9117	10408.3	2623.33	4466.67	9729	4449	4110	4609	5137	4697
60S ribosomal protein L17 OS=Homo sapiens OX=9606 GN=RPL17 PE=1 SV=3	10.85	21625.2	4797.98	P18621	8	41.85	0	RL17_HUMAN	9982.67	9392	9044.33	28043	31919.3	30801.7	18644.3	25428.7	25431.3	16289.3	19341	19867	16045	17265.7	17086.3	7794.5	7570	8929	15282.7	19668.3	17358	34220.3	37658.7	35171.3	27942	29665	27201.3	27120.7	26712.7	26088	27611.7	26139.7	28126.7	20611	16951	18599.3	21639.7	20081	22186.7	12838	12296
Eukaryotic translation initiation factor 3 subunit K OS=Homo sapiens OX=9606 GN=EIF3K PE=1 SV=1	4.62	25344.9	4794.99	Q9UBQ5	3	12.84	0	EIF3K_HUMAN				20397	20520	25006	16639	18556	22405	19483	20620	23710	5557	6528	7661			3697			4503	14141	26348	25258	20236	18756	19751	10351	16362	16298	10507	19018	17981			3096
Actin-related protein 2 OS=Homo sapiens OX=9606 GN=ACTR2 PE=1 SV=1	6.33	45046	4779.51	P61160	15	33.25	0	ARP2_HUMAN	38839.3	41246	41523.3	36617.7	37197.7	40281	37193.3	40064	41505	47500	49973.3	53408.7	41917	44283.7	43027.7	22859.7	23151.7	22498	9453.33	8728	9827	36723	39589.3	38542.7	40656.3	40752.7	39769	41849.7	40186.7	41451.3	49304.7	48847.7	50891.3	50888.7	56369.7	47488	51448	55828	47848.3	4210	3422.5
Annexin A4 OS=Homo sapiens OX=9606 GN=ANXA4 PE=1 SV=4	5.74	36110.9	4779.28	P09525	19	54.86	0	ANXA4_HUMAN	4289			18234.7	17943.3	24411	18353.3	18685.7	20628.7	8516.67	8289.33	10718.7	5681	5232	4939.33			3250.5			4812.5	16095.7	17279.7	18319.7	16426.7	15748.3	16125	16074	16865	16696.7	7829.67	8690	7179	4807.5	5407	3396	4752.5	4373.33	3401	3655	3317.5
COP9 signalosome complex subunit 3 OS=Homo sapiens OX=9606 GN=COPS3 PE=1 SV=3	6.22	48443.5	4773.23	Q9UNS2	13	37.83	0	CSN3_HUMAN	9999	8207.67	7706.67	13749.7	12603.3	19561	14558.3	12154.7	19522.7	19422.7	18562	25099	11162.7	9454.67	12906	16714.7	14253.3	18899.3	14461.3	13174	17044.7	28338.3	22760	22256	29891	23666.7	22604.3	29703.7	21322	22374.3	40235.3	35020	32199.7	35201.7	28755	23843.7	35757	24129.3	23112	9910.67	9516.67
Serine/arginine-rich splicing factor 8 OS=Homo sapiens OX=9606 GN=SRSF8 PE=1 SV=1	12.2	32401.6	4759.84	Q9BRL6	8	26.24	0	SRSF8_HUMAN				7702.17	7983.37	8326.83	6814.62	7052.88	7638.55	6777.27	6834.02	7937.81	14442.4	14019.1	6808.78	6494.87	6081.19	6285.78	8619.5	7727.31	9150.16	5963.64	5969.19	6303.3	5660.72	8096.71	6819.3	8495.76	9988.79	9364.07	9139.99	7231.6	9413.93	8487.83	7455.47	6137.01	13100.2	11754.8	17915.3	20641.3	18786.7
Ribonucleoside-diphosphate reductase subunit M2 OS=Homo sapiens OX=9606 GN=RRM2 PE=1 SV=1	5.12	45162.9	4747.85	P31350	19	45.76	0	RIR2_HUMAN	23017	21985.3	20437	16032	17043	19104.7	20774.7	21545	23764	23617.3	22001.7	24238.7	26972.7	25910	27102.3	44965.2	55175.5	71796.6	27738.3	23884.7	29461.7	30181	29709.7	30588.3	33611.3	30948	28751	31113.7	32996	32321.3	36641	36549.7	38025	43271	40854.3	36418	46425	42973.3	37380	33855	31876.7
Enoyl-CoA delta isomerase 1_ mitochondrial OS=Homo sapiens OX=9606 GN=ECI1 PE=1 SV=1	8.68	33101.2	4735.39	P42126	10	30.46	0	ECI1_HUMAN	54819	48624	55526.3	44252.7	44854.7	52361	42953.3	45752.7	52076.7	53929.7	53211.7	59356	51042.3	48320.7	49876.7	68546.3	71945.3	77518.3	75161	78065.7	81312.3	45817.3	51049.3	53335.3	40519.7	46064	46282	42005.3	51638	53528.3	42894.3	43847	52205.3	52703.7	39294.3	46194.7	54984	55588	59999	59650	50669.7
Alpha-centractin OS=Homo sapiens OX=9606 GN=ACTR1A PE=1 SV=1	6.22	42727.9	4698.36	P61163	18	48.4	0	ACTZ_HUMAN	11322.4	24248.1	23035.3	26069.7	23753.7	28307.5	25452.7	25119.3	30293	24672.3	25702.3	29451	23471.1	23048.4	27177	10624.7	13560.7	14944	6002.24	7107.79	7897.04	37665.7	36479.1	35705.3	38722	33905.3	35835.1	41743.4	37660.9	38492.8	45536.2	47100.4	43563.6	13998.6	14703.2	23749.7	9428.28	9787.25	10369.7	1099.19	990.962
Alpha-actinin-2 OS=Homo sapiens OX=9606 GN=ACTN2 PE=1 SV=1	5.16	104424	4690.03	P35609	34	40.72	0	ACTN2_HUMAN	19358.3	19037.3	17591.8	39044.3	31351.7	27973.7	27699	26021.3	37887.7	37861.3	38631.3	36404.7	22631.9	28093.4	29956.4	7722.13	11525.6	11443.1	6942.33	6572.19	8437	52201	40764	48381.3	50550	40693.7	39470.3	56441.3	45312.7	43305.7	56099	55270	46257	52114.7	53574.3	39523.3	43150.9	41681	25805.1	11336.3	11541
Leucine--tRNA ligase_ cytoplasmic OS=Homo sapiens OX=9606 GN=LARS PE=1 SV=2	6.96	135664	4673.52	Q9P2J5	49	44.13	0	SYLC_HUMAN				32754.3	33944.3	32744	15550	12727	12063.3	3811.33	3515.33	4358.33			2782					3281	3188.5	41424.3	37224.7	38228.3	38634.3	35896	36552.7	17387.3	17678	16892	8853.33	9724.67	9488.67	3214.33	3165.33		4995.33	3684.67
N-alpha-acetyltransferase 10 OS=Homo sapiens OX=9606 GN=NAA10 PE=1 SV=1	5.31	26629.6	4671.75	P41227	19	72.34	0	NAA10_HUMAN	96943	55482.5	55879.5	64203.7	69291.7	65412	58382.3	65022.7	62151.7	60047	54769.7	58781.7	40478.7	43161.3	45581.7	113473	104453	40964	66692	133451	49346	77111.4	68202	64019.7	70481.7	65643.3	64425.7	64492.3	59083	59209.1	61322	68934.7	59184	39346.7	43261.7	40660.3	48224.7	53959	38510.9	38095	105543
26S proteasome regulatory subunit 6B OS=Homo sapiens OX=9606 GN=PSMC4 PE=1 SV=2	4.91	47480.4	4651.74	P43686	25	61.24	0	PRS6B_HUMAN	18239	16394.3	11356.3	46469.3	47992	46897.7	40937.3	42914.3	40793	28570.3	27588	25669.7	15204.3	13952	11805	8158.67	6890.67	7937.67	7184.67	7464	8662.33	46350.7	52457	53213.3	43917.7	49467.7	45463.7	42381.7	47199.3	42710	34928	31346.7	37255.3	11885	15293	19306.7	9978.33	10661.3	12303.3	4980.33	4423
ADP-ribosylation factor-like protein 2 OS=Homo sapiens OX=9606 GN=ARL2 PE=1 SV=4	5.94	21049.1	4649.71	P36404	9	58.7	0	ARL2_HUMAN				12688.3	11959	13310.7	13703	12922	13453.3	6783	6022.67	6913	2967									19236.7	22900	23954.7	12276	14739.3	15582.7	14652	15604	16204.3	10002.3	10566	11712.7	4001.33	4955	3862.67	2265
Serine/threonine-protein phosphatase PP1-beta catalytic subunit OS=Homo sapiens OX=9606 GN=PPP1CB PE=1 SV=3	5.79	37985.3	4639.92	P62140	9	28.13	0	PP1B_HUMAN	7268.62	7744.37	7454.95	13392.5	12808.2	15855	10431.3	10799.5	13308	11347.5	10883.6	12169.9	6068.67	6861.89	8024.53	3430.44	3416.48	3795.69	2572.55	2117.72	3104.56	17530.6	15713.3	15353.1	16682.4	15139.2	14283.2	15734.4	14159.5	13183.3	15521.1	13965.3	12828.4	10058	9525.58	9601.58	7372.36	7419.45	7513.91
PDZ and LIM domain protein 1 OS=Homo sapiens OX=9606 GN=PDLIM1 PE=1 SV=4	6.63	36528	4628.97	O00151	15	60.49	0	PDLI1_HUMAN	36584.7	36680.7	36242.3	33311.7	32940	28595	32059.3	31344.3	23373.3	39136.3	36553	33697.7	35075.3	35270	30274.7	42335	40583.7	31971.7	45173.3	41099	36717	37110.7	38206.7	35923.3	37466	34788.7	35886.7	46763	42464	42693.3	50199.3	47548	44425	63445.7	54498.7	60836	62061.7	50807	57004	45748	45662.7
60S ribosomal protein L29 OS=Homo sapiens OX=9606 GN=RPL29 PE=1 SV=2	12.21	17809.1	4628.03	P47914	2	15.09	0	RL29_HUMAN	9636	7891	7000	7249		3575	2027				3382	2714	2820	3099		15890	13094	9233	10870	10799	10202													6463			9814	13368	5029	6611	5541
PEST proteolytic signal-containing nuclear protein OS=Homo sapiens OX=9606 GN=PCNP PE=1 SV=2	7.79	18924.9	4627.79	Q8WW12	8	44.94	0	PCNP_HUMAN				3820.67	5155.67	6519	3396.67	3791.5	4316.33	4202.5	3834.5	3946.67	3883	4466.33	5374.67	6925	5239	6184	4654	4389	6752	16386.7	15854.7	16571	16002	15132	15753.7	19487.3	19142.7	20215.7	17539.3	18611	16348.3	28989.3	27841.3	27100.3	24005.3	26050	23437	31866	33720.7
Small ubiquitin-related modifier 5 OS=Homo sapiens OX=9606 GN=SUMO1P1 PE=1 SV=2	5.2	11583.1	4614.27	G2XKQ0	6	49.5	0	SUMO5_HUMAN				3195	3595.27	2818																7073.1	9016.26	8478.49	3273.54	3805.6	3720.71	3981.73	4203.8	3987.72	17704.3	20518	21666.3	3412.67	4034.73	3940.77	3177.02	3039.24	3764.58
Interleukin enhancer-binding factor 2 OS=Homo sapiens OX=9606 GN=ILF2 PE=1 SV=2	5.01	43290.3	4595.55	Q12905	12	48.72	0	ILF2_HUMAN	23570.7	30948.3	26595	45405.3	42520.3	44514.3	43234.3	40761.3	44551.3	43630	35408	37438.3	36442.7	32930.7	33216.3	14679.3	13472.7	15175.7	11994.7	9935.67	10009.3	45285.7	40454	40101.7	46442.3	45477.3	42607.7	44323.3	42216.3	40220.3	45583	48329.7	43090.3	22860.3	22198	25508.7	20850	20074	21059.7	7014	8144.5
Dihydropyrimidinase-related protein 3 OS=Homo sapiens OX=9606 GN=DPYSL3 PE=1 SV=1	6.06	62362.6	4592.22	Q14195	18	40.7	0	DPYL3_HUMAN	17805.7	17781	17987	15604.3	15612.7	16333.3	16449	16317	16469	19053	18990.7	17680	15414	14979.7	15420	13025	12408	11588	5715.33	5483.33	6618.33	24786.7	17569	15262.3	23308	18232.7	16766.2	21589.3	18585.7	17767.7	28216.8	20992	18682.4	21058	20271	19728	23464.2	21577.9	20453.3	4614.5	7645
BolA-like protein 2 OS=Homo sapiens OX=9606 GN=BOLA2 PE=1 SV=1	6.11	10287.6	4575.52	Q9H3K6	2	19.77	0	BOLA2_HUMAN						3603			2169			2566										4838	6307	8667	3539	7356	7303		8921	8830	3521	3505.5	6519	6027	6104	6934	5855	2966		7593	6604
U6 snRNA-associated Sm-like protein LSm6 OS=Homo sapiens OX=9606 GN=LSM6 PE=1 SV=1	10	9184.62	4573.3	P62312	3	23.75	0	LSM6_HUMAN	33196	34158	36953.7	49461	98332	44405.5	90697	97427	45412.5	32909	46265	29369.3	32322.3	32180	29970.7	17604.7	17231.3	15943.3	16545.7	16174	16805	40924	24066	26110.5	21246	56093	57140	18000.5	26874.5	27250	28304.5	20188.7	26155.3	19081	25048.5	25745.7	17746.7	18713	23347	18316	17824
Ras GTPase-activating protein-binding protein 1 OS=Homo sapiens OX=9606 GN=G3BP1 PE=1 SV=1	5.23	52221.4	4564.42	Q13283	19	61.16	0	G3BP1_HUMAN	10320.7	10710.3	8595.33	32426.7	35146.3	36293.3	26652	28890.3	28698.7	23806.7	23419	25779.3	9352.67	7902	9809.67	10365	10242.7	10054.3	11964	11505	12610	41239	42893.7	42525	36286	40955.3	39502.3	34644.3	36634.3	37386.3	28519.7	27378.7	31579	7067	7314.33	9023.33	7876.33	7893.67	7448.67	4646.67
Bifunctional glutamate/proline--tRNA ligase OS=Homo sapiens OX=9606 GN=EPRS PE=1 SV=5	7	172188	4543.26	P07814	61	41.34	0	SYEP_HUMAN	14416	16556.3	15850.3	36516	35721.3	44885.3	17224.3	16857.7	23034	13626.7	16182.7	23313.3	14172.3	12893.7	21686.3	51556.7	84774	61417	14694.3	18142	35199.7	44539	50005	52179	46979	45215.3	48378.3	19637.7	22293	23238.3	22715.3	22910.3	23609.3	28199	33879	27239	24580	21369.3	21289	13656	15598.7
40S ribosomal protein S23 OS=Homo sapiens OX=9606 GN=RPS23 PE=1 SV=3	11.22	15978.7	4536.83	P62266	3	20.98	0	RS23_HUMAN	6265.33	6103.33	5613.5	17909.3	15409.3	10550	13398.3	12614.7	9130	10507	9872	7922	4615.5	4068.5	2646	3581.5	3358.5	3400	7063.33	7993.67	7129	12319	34272	34681	19537	27155	27793	12807	26327	26739	14362	23028	29039	8041	8108	8845.5	9191	7509	11992
DNA replication licensing factor MCM7 OS=Homo sapiens OX=9606 GN=MCM7 PE=1 SV=4	6.06	81935.4	4515.24	P33993	43	58.55	0	MCM7_HUMAN	15506.5	13040.5	13296.5	40947.3	39495.3	46142	33672	34958.7	42899	17499	17108.7	24159.3	12703	11953.3	16733.7	9942.33	12886.5	13039.7	11851.7	11626.7	15590	44004.3	50440.7	47831	51730.3	59109	58617.7	51737.3	53224.3	54649.3	45129.3	42342.3	49360.7	34439.7	30571	49119.7	34922.7	29243.3	33157.3	46886	45883.5
Peptidyl-prolyl cis-trans isomerase NIMA-interacting 1 OS=Homo sapiens OX=9606 GN=PIN1 PE=1 SV=1	9.26	18357.4	4505	Q13526	7	53.99	0	PIN1_HUMAN	6476	7138.5	5424	17830	18265.3	22864	11445.7	12085	18454	10410.7	11162.7	11909.3	5655.5	5337.67	6015.33	6485	6710.5	6811	9429	7550.67	8596.67	23298	20863.3	20932	20341.7	19622	19315	21991	19194.3	19939.7	14868.7	13751	13352.3	10075.7	8494	13522	9136.67	8904.67	8257.5	7832	7447
60S ribosomal protein L4 OS=Homo sapiens OX=9606 GN=RPL4 PE=1 SV=5	11.69	47982.5	4503.63	P36578	19	39.11	0	RL4_HUMAN	34668.3	29009.7	27737.3	34532.7	31918.7	34452.3	37799	33901	32032	30123.7	24468.7	25443.7	26170.7	21500.3	20703.7	23798.7	20923	19653.3	35118.3	30984.7	30064.3	56611	57199	58196.7	50550.3	52245.7	50050.3	53884	54317	51823	61998.7	63798	63861.3	33105.3	38251	33536.3	33834	37164.7	36635.7	20703.7	21002
Twinfilin-1 OS=Homo sapiens OX=9606 GN=TWF1 PE=1 SV=3	6.54	40453.8	4503.55	Q12792	18	60.86	0	TWF1_HUMAN	6712.5	6411.67	7940	9397.67	12793.7	14111.3	14292	13919	14852.3	15507	13869	18221.3	5638.5	6855.33	9015.67			3201	3979	3335	4315	16988.7	16396	15205	17276.3	16117	15190.3	19668.7	17175.3	18582	21540.3	21301.7	18384.7	9555.33	8511	9936	3578	3840.5	3868
Alanine--tRNA ligase_ cytoplasmic OS=Homo sapiens OX=9606 GN=AARS PE=1 SV=2	5.19	107552	4491.73	P49588	40	41.74	0	SYAC_HUMAN	9543	8471.33	7973.67	37660.7	35327	38967.7	38001.3	37158	40120	17228	17231.7	21616	10906	10223.7	7592.33	3302	3652.33	3993		4054.33	5092.33	38298.7	36175.3	34314.3	48875.3	42628.7	40452.3	47770.3	42964.3	42630.3	40066.7	39523.3	37118	29538.7	29999.3	23740	8228.33	8322	6271.67	3711.67	3153.5
60S ribosomal protein L7a OS=Homo sapiens OX=9606 GN=RPL7A PE=1 SV=2	11.31	30166.7	4491.67	P62424	8	27.07	0	RL7A_HUMAN	13649.7	13611	13070	24475	23930	15408.7	23791.7	22915	15951.3	15997	15571	13906	12050.7	10028	14420	5950	7509	9922	16339	14863.7	12484.7	25866.3	24727	25351.3	21434.3	21024	20928.3	25319.7	28988.3	28839.7	31767.3	33296	26073.3	27144.7	27776.3	26226.7	25004.3	25952.7	27243.3	21669	10511.3
Protein CDV3 homolog OS=Homo sapiens OX=9606 GN=CDV3 PE=1 SV=1	6.04	27334.9	4475.44	Q9UKY7	16	76.74	0	CDV3_HUMAN	9880.33	9264.33	9097.67	8743.33	8250.67	9408.33	8851.67	8636.67	9895.67	10339.7	10116	14035.3	11597.7	10245.3	14083	15117.3	14307.3	18947	19247.7	17353	23099.3	20228	18761.3	17298	16036.7	13854.7	11845	25185	21866	19520.3	27346.3	21892.3	22067.7	40588.3	34681.3	37767.7	41835.7	44500	41548	64558.3	49006
Charged multivesicular body protein 4a OS=Homo sapiens OX=9606 GN=CHMP4A PE=1 SV=3	4.45	25098.3	4473.82	Q9BY43	9	36.49	0	CHM4A_HUMAN	39751.7	39608.7	39944.7	23678.3	23665.7	26598	25145	26833.3	27398	34305.7	34634	33135.3	41401	38859.7	42186.3	47101	45840.7	44595	52289	53240	58243.7	25629.3	23310.3	23384.3	25354.3	22962	22389	28254.3	26283	25445	29700	28676.7	27237.3	48001.7	44320	40579.3	50020.3	44755.7	47157.3	42305	54699
Eukaryotic peptide chain release factor subunit 1 OS=Homo sapiens OX=9606 GN=ETF1 PE=1 SV=3	5.38	49259.1	4470.34	P62495	13	32.95	0	ERF1_HUMAN				24324.7	23374.7	27277.7	21909.7	20860.3	23053.3	20365	18399.7	21193.3	3498.67	4450	4490.67	4298	5489	4069	3867	3868	4414.33	34760.7	36724.7	36614	33482.3	36734	37668	35956.3	38806	40587.3	34441.7	33631	38326.7	8294	7887	6983	7469	6438.67	5246	5096.5	3781
60S ribosomal protein L38 OS=Homo sapiens OX=9606 GN=RPL38 PE=1 SV=2	10.81	8274.93	4464.6	P63173	4	48.57	0	RL38_HUMAN					3061			3011	3028		2396				2877							6273.5	4864	8148	2801.5	3710	4044.5	4312	6330	6494.5	4619	2766.5	4354.33			3263
Protein NDRG1 OS=Homo sapiens OX=9606 GN=NDRG1 PE=1 SV=1	5.43	43291.8	4458.29	Q92597	11	42.64	0	NDRG1_HUMAN	6260.5	6273.5	5606	15694	14010.7	16659.7	16032.3	14295.7	17015.7	16377.3	15420.3	16430.7	6440.5	6562	6982.67	4294	3824	4560.67	5359.5	4634.5	5844.5	37872.7	39926	37834.3	35648.7	36151	35819.7	39989.7	38449.7	39911.7	39598.3	39590.3	38241	19630.3	18896.3	20213.7	14212.7	15165.3	14788	6924.33	7215
Ethylmalonyl-CoA decarboxylase OS=Homo sapiens OX=9606 GN=ECHDC1 PE=1 SV=2	8.44	33869.2	4447.27	Q9NTX5	15	59.28	0	ECHD1_HUMAN	73869	75781	92468.7	79630.7	82712.7	82995	65584.7	66393	75669.7	87336	90393	83996.3	44060	45426.3	56308.7	68210	67458.7	80389.7	81402.7	87165	97706	9700.67	10215.7	10215	11556.3	12135.7	12781	12170.3	12792.3	13323.3	14152.3	12840	14949	16753.7	16488	15171.7	24784.3	23479.7	21459.7	24155.7	21587.7
Methionine--tRNA ligase_ cytoplasmic OS=Homo sapiens OX=9606 GN=MARS PE=1 SV=2	5.78	102313	4447.14	P56192	25	31.89	0	SYMC_HUMAN				27152.7	27956	31678.3	12769.3	11365	14648.3	4479.67	4575	5291		3574	3289						2879	33603	39639.3	38892	33862	39083	39697.7	11661.7	13761	14202.7	6956.33	8358	9028.67	2478	1994	3144	3377.67	2611
Thioredoxin domain-containing protein 17 OS=Homo sapiens OX=9606 GN=TXNDC17 PE=1 SV=1	5.24	14226	4432.23	Q9BRA2	4	32.52	0	TXD17_HUMAN	27208	19481.7	22209	30947	31387.7	28281.3	26677.3	31588	28679.3	29547	33455.7	31774.3	21216.7	22757	20858	16765.7	24274.7	18197	18074.7	21300	17899.7	21826.7	26218.7	26904.7	21113.3	23791.3	25907.3	28492.3	27071.3	29553.7	22321.3	20433.3	24116.3	20144.3	21995	23442	20975	21045.3	35440	18390	17723.3
ATP-dependent RNA helicase DDX3Y OS=Homo sapiens OX=9606 GN=DDX3Y PE=1 SV=2	7.33	73610	4426.82	O15523	20	28.33	0	DDX3Y_HUMAN				8453.69	8562.57	10688.5				2723.28	2774.88	3350.57				3331.45	3328.46	4212.16	3198.57	3139.45	4178.68	8788.84	9029.58	8060.35	12228.4	12742.4	11224	4208.04	3979.36	4033.67	4387.91	4737.13	4312.5							6010	6079.67
Prelamin-A/C OS=Homo sapiens OX=9606 GN=LMNA PE=1 SV=1	6.61	74424.7	4417.73	P02545	44	56.17	0	LMNA_HUMAN	31220.7	29169.7	29672.7	17579.3	18951	16420.3	19841	12005.3	23230.7	40360.7	40234	33353.3	30641.7	31068	36410.7	12842.7	12369	62850.3	9712.67	9995	24932.3	30495.7	28837.3	27943.7	36032.3	31603.7	30651.3	34886.7	30777.7	34856.7	27376.7	30932.3	24708.3	31918	31770.7	29891.3	35029.3	37437.3	37488.7	34229	41279
Charged multivesicular body protein 4b OS=Homo sapiens OX=9606 GN=CHMP4B PE=1 SV=1	4.57	24950.2	4417.56	Q9H444	13	55.36	0	CHM4B_HUMAN	24764.7	27818	26352.3	18704	19221.3	22301.7	18820	21339.3	22355	25865.3	25944.7	25410.3	29174.7	34373	34764	33871.3	36336	36456	40087	44900	44255	22485.7	21334.3	20491.3	20221.3	18090	18559	24536	22445.7	23223.3	36652.3	34761.7	28532.7	46756.3	43758.7	36434	51026.7	51532.7	40563.7	69094.7	64806.7
Ubiquitin-conjugating enzyme E2 K OS=Homo sapiens OX=9606 GN=UBE2K PE=1 SV=3	5.16	22520.7	4413.99	P61086	11	49	0	UBE2K_HUMAN	17276	17080.3	18311.3	19875	22575.3	18383.3	20651.3	22515.3	14367	26602.3	24722.7	26704.7	16907.3	18256.7	17929.3	10743	9852.33	9743	11183.3	9659	10357.3	13980	15818	18012.3	18466.3	21790.3	20046	22113.3	21550	19429.3	36111.7	32270	28269.3	24444.7	27103	25099.7	20973	17164.3	16247	10341.3	11925
28 kDa heat- and acid-stable phosphoprotein OS=Homo sapiens OX=9606 GN=PDAP1 PE=1 SV=1	9.56	20630	4403.47	Q13442	7	44.2	0	HAP28_HUMAN	14670.3	15231.7	13775.3	11912.7	12502.3	16960.7	13772.7	13367.3	18511	14713	14030	17527.3	23110.7	22306.7	24197	19888.7	19083.3	18934.3	29053.7	27397.3	31416.3	18869.7	17253.3	18064.3	16883	15162.3	16018.3	24183.3	20360.7	21230.3	23727	25573.7	20424.7	27285.3	27946.3	21355.7	27621	26943	22319.7	44498.7	45068.7
Glycylpeptide N-tetradecanoyltransferase 1 OS=Homo sapiens OX=9606 GN=NMT1 PE=1 SV=2	7.72	57148.5	4388.14	P30419	19	42.94	0	NMT1_HUMAN				31036.3	35473.3	40606.7	31274.7	37292.3	43511.3	18348	17640.7	32123	5604.03	6109.29	4580.64		4533	4309	8777		5505	35793.3	36211.7	36859	22495	36437	35570.7	25862.3	37427	37493.7	38887.7	26254.3	36111.7	5965	5569.33	7822	3731	6129		6163	3719
Aflatoxin B1 aldehyde reductase member 2 OS=Homo sapiens OX=9606 GN=AKR7A2 PE=1 SV=3	6.78	40045.3	4380.64	O43488	15	40.39	0	ARK72_HUMAN	3758	3280	2437.5	19835.3	21277	22578.3	20023.7	20244.7	23468	19425.2	19310.7	20193	5678.19	5518.83	6678.43	3843	2969	4016.5	2438.5		2117.5	30577	28073	28134.3	29895.2	27974.6	28110.1	31211.8	29690.3	31658.6	37676	40659.3	36027.7	18922.3	20452.7	15882	8488	7803		4833	4637
Acyl-coenzyme A thioesterase 13 OS=Homo sapiens OX=9606 GN=ACOT13 PE=1 SV=1	9.77	15074.6	4375.05	Q9NPJ3	5	47.14	0	ACO13_HUMAN	31468.5	32838.5	30833	12743.7	14830.7	15491	11134.7	15421.5	13718	21833	21876	23682	25854.3	23698.3	28211.7	33389	24917.7	22235.3	35776	26035.7	25326	8828.33	9715.67	10060.7	7668	9203.5	9889	9587.5	14795.5	16232	15937.5	12330.7	12743.3	25860.5	27401	28485	30331	31621	31290	26947.5	23573.5
Eukaryotic translation initiation factor 3 subunit E OS=Homo sapiens OX=9606 GN=EIF3E PE=1 SV=1	5.65	52620.1	4373.92	P60228	23	47.64	0	EIF3E_HUMAN				39001.7	40411.3	42676.3	29113	30433.7	29987.3	7745.67	5618.33	6909	2974	4253	3943		4027		3655		4376	46848.7	44046.7	45945.7	45254	42760	45706	25986.7	25434.3	25253.3	8920.67	9102.67	9596.33	4489.33	4640	3730.33	6080	5511.67	4295.67	3405	3723
DnaJ homolog subfamily C member 7 OS=Homo sapiens OX=9606 GN=DNAJC7 PE=1 SV=2	6.59	57239.3	4368.02	Q99615	22	42.31	0	DNJC7_HUMAN				16954.7	15730.7	16848	15126.7	14501.7	17322.3	4718	6459.33	6548		12151	3089			10622			2962	23300.3	24897.7	26927	22966.3	21217.3	23069.7	18109.3	18599.3	19278	9939	10899.7	10260.7	7341.67	13966	17803	4629	5277	4874.5
Glutamine--fructose-6-phosphate aminotransferase [isomerizing] 1 OS=Homo sapiens OX=9606 GN=GFPT1 PE=1 SV=3	6.7	79605	4361.2	Q06210	26	43.63	0	GFPT1_HUMAN				17886	16602	19825	15280.7	15051.7	17006.7	9710	8998	10349.7	5116.67	4992.33	5836.67		5024				3350	28078.7	26668	28637.7	30563	28616	29841	22806.3	23068	23300	18191	18468.3	19148.7	7931.67	6617.33	8608	5412	4766.33	5146	3976
E3 ubiquitin-protein ligase CHIP OS=Homo sapiens OX=9606 GN=STUB1 PE=1 SV=2	5.53	35312.5	4358.09	Q9UNE7	7	23.1	0	CHIP_HUMAN				13050.5	9466.67	11821.3	5052.67	5998	6674	3097.5	2560	3212.5						2918			3595	15724.3	12252	17875.3	11460.3	17450.7	15529.3	7245.67	12066	13360	5389.67	5542.33	8661	4347	5816	4320	3741	3309
RNA-binding protein FUS OS=Homo sapiens OX=9606 GN=FUS PE=1 SV=1	9.57	53654	4354.13	P35637	11	26.43	0	FUS_HUMAN	84184.7	82173.1	85137.9	86590.9	88154.9	101797	96770.3	97080.7	110265	92276.7	88642.1	103686	128006	122076	140283	91346.5	85089.4	96713.5	82933.6	89283.2	97720.8	47979.8	53455.2	54203	42524.2	48212.6	49135.1	58443.9	61758.6	63715.9	50003.5	48771.8	54254.4	63164.3	57584.3	63667.8	63973.2	60788.8	66491.2	76439.1	80810.9
Myosin light chain 3 OS=Homo sapiens OX=9606 GN=MYL3 PE=1 SV=3	4.84	22103.2	4346.91	P08590	4	22.05	0	MYL3_HUMAN				5688	4810.5	2031	3784	3795	2059	6605.5	6053.5	2970	5413	5238		3611	7382	4045		4459	4792	4982	5245	4650.5	3653	5899	5048	5115.33	5146	3970	5846	5847	6960			3687
Myosin light chain 1/3_ skeletal muscle isoform OS=Homo sapiens OX=9606 GN=MYL1 PE=1 SV=3	4.78	21202.2	4346.91	P05976	4	34.02	0	MYL1_HUMAN	69761	71969	76716	48255	59428	15273.7	46769	52950	21997	49857	54534	17547	38543	39140	19407	80830	76297	37621.5	74241	79380	45216	89094	39282.5	37878.5	44025.5	68037	68213	97125	82691	81464	49274.5	104823	86801	128745	143895	116880	143534	144669	141010	181060	167076
Eukaryotic peptide chain release factor GTP-binding subunit ERF3A OS=Homo sapiens OX=9606 GN=GSPT1 PE=1 SV=1	5.32	56383.3	4341.85	P15170	22	49.1	0	ERF3A_HUMAN	5505.16	5072.51	5372.9	21381	22661.3	24143.3	19190.5	21531.3	20290.7	21029	23997.7	26315.3	7824.33	8996.67	9736.67	2400.68	3081.94	3796.33	3289.9	3593.61	3651	26649.8	27391.6	24646.3	27705	26374.3	24580.5	29071.4	27250.7	26355.8	31565.8	27871.4	28763	13223	12759.2	12421.3	8501.37	8308.89	8970.32	4257.43	3980.23
DnaJ homolog subfamily A member 1 OS=Homo sapiens OX=9606 GN=DNAJA1 PE=1 SV=2	6.7	45609.6	4340.7	P31689	15	37.03	0	DNJA1_HUMAN	5271.5	5211.5	4537	12429.7	11761.3	13625.3	10148.3	8567.33	10931.7	8928.67	7159	7223.33	6119	4861	4831.67							23661	27338.3	29486	19758.7	26677	28416.3	18813.7	20902	23499.3	18291.3	18148.7	19845.3	8570	11518	11561.7	5244	8270.67	8798.5	2963	3493
Delta-1-pyrroline-5-carboxylate synthase OS=Homo sapiens OX=9606 GN=ALDH18A1 PE=1 SV=2	6.71	88043.8	4332.46	P54886	35	48.05	0	P5CS_HUMAN				34247.7	34616.7	34643.7	37436.7	34637.7	37475.3	22760.7	21767.7	23246.7										43898.3	37510.3	36704.7	33817.7	38158.7	35952.7	34695	41138.7	40772.3	31892.3	26670	31637.7	4166.67	4757	4122.5	3404.67	3374			3552
Flap endonuclease 1 OS=Homo sapiens OX=9606 GN=FEN1 PE=1 SV=1	8.89	42935.2	4323.55	P39748	13	40	0	FEN1_HUMAN	12861.5	11555	18975	25257.7	24361.7	25912.7	20395	18950	22148.3	14452	13519.7	8160.67	8048.67	11409.7	3729	11901.5	11440.5	3280	8172	17822	3946.67	35104	28257	30902	33691.7	26261.3	25495.7	19580	17511.3	16991	9084.33	10176	8498.33	3517.33	3672.33	3153	3795	4247.33	4043	4281.5	5010
Small glutamine-rich tetratricopeptide repeat-containing protein alpha OS=Homo sapiens OX=9606 GN=SGTA PE=1 SV=1	4.59	34291.3	4295.44	O43765	7	21.09	0	SGTA_HUMAN	17178.7	15267.3	16186	34341.7	36419	41823	32988.3	35012.7	40752.7	26968	29734.3	33212	14102.3	15348.3	17190.7	16085.7	14469.3	15869.3	17655.7	17249.7	18365.7	42953	42573.3	40941.7	43569	41088.3	41244.7	49256	43670	46078	43484.3	41801	39661.7	27679.7	28699.7	23825.3	27153.7	29710	26881	29753	22818
Reticulocalbin-2 OS=Homo sapiens OX=9606 GN=RCN2 PE=1 SV=1	4.06	36933.5	4281.11	Q14257	16	48.9	0	RCN2_HUMAN	20618.7	21301	19140	17842.3	19126	22187.3	15613.3	17060.3	20303	21764.7	22700.7	26031	28877.3	29998.3	30297.7	22619.7	22659.3	24740.7	27392.7	29184	30999.7	21146	24799	23965.7	19559.7	18844.7	18425.3	15637.3	14035.7	13658	18731.3	15356.3	19465.7	19720.3	16806.3	19454	22266.7	21650.7	23531.3	24818.7	22960
Methylosome subunit pICln OS=Homo sapiens OX=9606 GN=CLNS1A PE=1 SV=1	3.77	26386.4	4272.75	P54105	8	43.46	0	ICLN_HUMAN	21018.5	35162.5	31803.5	38442.3	42137	43627.7	31388.7	41156.3	44859.7	43195.7	42747.3	49981	29474.7	33270.3	36268.3	25230.5	35566.5	25519.7	35247.5	41462	30160.7	59820.7	48851.7	33009.7	41785.7	38776.3	38527.3	54975	44135.7	41314.3	64519.3	60467.7	52867.3	20600	27119.5	32599.7	18258.3	21815.5	35328	17346.5	18385.5
Myosin-11 OS=Homo sapiens OX=9606 GN=MYH11 PE=1 SV=3	5.25	228195	4270.99	P35749	58	30.68	0	MYH11_HUMAN	30163	30188	31108.4	16982.3	16501.7	30155.7	24291.3	22687	36362	21819.3	20747	30061.3	36668	35577.3	41964.7	29995.7	27000.7	32867.3	26018.3	25889.3	32826	29178.6	33873.7	37038.7	19376.1	25114.7	25062.9	23976.7	29718.7	29157.7	27868.2	30251.9	29994.3	37820.3	37153.7	34750.3	35116	31247.7	39670.2	28442	25460
Cytosolic iron-sulfur assembly component 2B OS=Homo sapiens OX=9606 GN=CIAO2B PE=1 SV=1	4.9	17777.1	4270.41	Q9Y3D0	7	55.21	0	CIA2B_HUMAN				6735	7178	7518.67	5613.33	4874.33	5587.33	3803	2303	3172.5	3295	3358	3187.5			3193			4212	11904.7	12593	12768.3	13205.3	11668.7	9019.33	9039.33	8317	7833.67	5153.67	5634	4133.33	6110.5	5741		6632	6309	6264	6480	6353
Protein arginine N-methyltransferase 5 OS=Homo sapiens OX=9606 GN=PRMT5 PE=1 SV=4	5.88	73368.3	4267.42	O14744	26	39.25	0	ANM5_HUMAN	22944.7	21901.3	21431	50834	47506.3	43233.3	52382.3	49775.3	54840.3	59820	58897.3	61763.3	21478.3	21244.3	21589.7	3458.33	3514	5088.67	4370	4528.5	5284	66793.7	64025.3	62592	71967	63575.3	64805.3	76404	70672.7	68028	92595.7	89911.3	82150.3	52766.7	52845	48384	12469	12902	11028.3	6565	4573.5
Apoptosis-inducing factor 1_ mitochondrial OS=Homo sapiens OX=9606 GN=AIFM1 PE=1 SV=1	9.39	67185.8	4252.36	O95831	19	38.17	0	AIFM1_HUMAN	23489.3	21299	21906.3	5694.67	6031.67	7980	4637	4504.67	8714	7850	7288.67	10697.7	22942.3	22108	26711.7	16030	14429.3	16041.7	4121.67	5886.67	7721.67	11752	14953	15785.7	11402.7	16378	16722	14483	18063	18710.3	15649	16746.3	21566	38457	38304.3	38133.7	45813.7	48583.7	42511.3	10316	10584.7
Serine/threonine-protein phosphatase PP1-gamma catalytic subunit OS=Homo sapiens OX=9606 GN=PPP1CC PE=1 SV=1	6.13	37725.2	4242.51	P36873	8	23.22	0	PP1G_HUMAN	11947.4	12593.6	12183.1	19607.7	19218.8	23004.9	18000.1	19588.5	21388.8	20147.6	19284.2	21267.5	10644.9	12780.2	12196.2	5321.03	5288.82	5564.95	3706.67	3777.13	5079.78	24639.5	22328.4	23078.7	33772.7	28856	31543.2	23565.6	29492.6	31117	25789.5	26719.5	32665.1	21338.1	15457.8	13817.7	12167.9	15328.3	10588	5121.5	4126.5
GMP synthase [glutamine-hydrolyzing] OS=Homo sapiens OX=9606 GN=GMPS PE=1 SV=1	6.45	77456.9	4241.9	P49915	35	50.07	0	GUAA_HUMAN	7622	7010.33	6804	32495.3	31402.3	35252.3	32003.3	32775.7	35892.7	22080	20264.7	23085.7	9136.67	8676.33	9780	10908	8902.67	8261.67	8825.33	11589.5	8222	27001.7	35810.3	35724.3	39171.7	36861	35466.3	27701.7	34266.3	32265.7	20808.7	21119.7	25740.3	5317.67	6337	4583.67	6019	6050.33	6036.5	3360.5	3220
Heterogeneous nuclear ribonucleoprotein A0 OS=Homo sapiens OX=9606 GN=HNRNPA0 PE=1 SV=1	9.65	31011.7	4222.45	Q13151	6	24.26	0	ROA0_HUMAN		3661	3668	12263.7	13005.3	19315	6040	5262.33	7992	4590.67	2847	3842.5	3053.67	3526	3604			2526	3834	3957.33	5914.33	25562.7	21777.3	23575.3	20713.7	19703.3	20481.3	8845	7533	9054.33	5188.33	6300.5	6079.67	2763	3621		3476		4753
Histone H1t OS=Homo sapiens OX=9606 GN=HIST1H1T PE=2 SV=4	12.27	22019	4206.05	P22492	6	30.43	0	H1T_HUMAN	3059.62	2932.96	3059.87	9787.59	12582	9624.85	7586.48	7643.75	8212.37	6572.42	6949.43	7885.48	9168.4	9022.44	10074.4	5678.49	5254.43	6441.27	4249.61	8618.99	5226.55	7252.05	7417.78	7850.83	6019.61	6621.25	6949.21	7130.96	8715.27	9306.08	7024.53	9032.39	7812.82	10073.3	10719.4	10651	14881.7	14461.5	13547.9	12292.8	11893.5
Vacuolar protein sorting-associated protein 35 OS=Homo sapiens OX=9606 GN=VPS35 PE=1 SV=2	5.18	92505.6	4197.36	Q96QK1	29	35.68	0	VPS35_HUMAN	5046.67	4988	4672.67	22171.7	22386.7	24130	27291.3	25678.3	29174	28660.3	26699.7	30878.7	5662	5896.33	7018.33			3915.33	3546	3906.67	4576.67	26943.7	23608.7	22635.3	29223.7	26361.3	26403.3	32429.3	29623.3	29333.7	35576	36350.7	32616.7	8448.33	8576.33	7965	7004	6851.67	4273	3619.67	4993.67
Leucine-rich repeat-containing protein 47 OS=Homo sapiens OX=9606 GN=LRRC47 PE=1 SV=1	8.28	64043.3	4191.67	Q8N1G4	25	43.74	0	LRC47_HUMAN	18215.7	18952	17562.7	15500.7	15814	22292.3	16234	15500.7	24108.3	18704.3	19023	23761	19851	18556	20062.3	18886	15130.7	18440	7893.33	7968.67	11728	23657.3	23942	25147.7	23236.3	24552.7	25885.3	20959	27753.3	28009.3	28990	23349.7	30469.3	9981.33	11077	23289.7	15429.3	14213.5	25337	4214	16137
40S ribosomal protein S26 OS=Homo sapiens OX=9606 GN=RPS26 PE=1 SV=3	11.6	13300.6	4168.63	P62854	4	40	0	RS26_HUMAN	10034	7058	6564.5	11455	5253.5	8675	17715	12731	17849	9879	9203.5	14055	8039	8796	6912		6039	6081	14869	10850.5	10411	18009	16823	16512.5	15523.5	14532	14859.5	34659	29841	29322	50074	24377.5	20365.5	27466	25783	23122	23898	24047	23762	14621	13181
Splicing factor 3B subunit 3 OS=Homo sapiens OX=9606 GN=SF3B3 PE=1 SV=4	4.96	136661	4155.25	Q15393	41	38.7	0	SF3B3_HUMAN	25738	23645	23764.7	30903.3	31669.7	29089	29969	28485	29224.7	30343	29785	29297.7	24737.3	26153	23281	13753	11646.7	13599.3	15906.3	14305.7	13514.7	35294.7	32377.7	33961.7	31947.3	33272.7	34153.7	33993.3	34013	34075.3	37125.3	35623	35148.3	31292.7	28274.7	28143.7	21500.7	21140.3	19206.3	10470.7	10214
Alpha-endosulfine OS=Homo sapiens OX=9606 GN=ENSA PE=1 SV=1	7.54	13389	4153.09	O43768	7	54.55	0	ENSA_HUMAN	21768	16605	18425	4777.5	4406.5	5468.67	11512	11272	7921.67	7555	7015	6604.33	22615	16060	25294.5	4987.67	4860	6938.33	6528.5	6493.5	7191	10642.5	11164.4	10524.6	14327	13533.8	13318.7	16123.8	16646.8	16330.4	14431	10870	15334	20010.6	26315.4	22660.3	22612	15364	19448.3	25231	23419.3
Replication protein A 70 kDa DNA-binding subunit OS=Homo sapiens OX=9606 GN=RPA1 PE=1 SV=2	6.98	68765.6	4148.34	P27694	25	52.27	0	RFA1_HUMAN	12734	13161	13526	26165.3	25711.3	29846	24358.3	24001.7	25934.7	19070.3	18854	22987.7	12529	11882.7	12378.3	7413.67	7188.33	8388	7231.67	7407.67	8674.33	31766.3	32293.7	31207.7	29482.7	30871.3	30562	29994.7	29913.7	28649	23699.3	26950.7	22772	13591	13677	12671.7	7753.67	6515	7959	3801	2730
Protein HEXIM1 OS=Homo sapiens OX=9606 GN=HEXIM1 PE=1 SV=1	4.64	40908.7	4139.52	O94992	12	32.31	0	HEXI1_HUMAN	19600.7	20151.7	18816.7	14209.7	14299.3	16527.3	14437	14255	18065.7	16983.7	16196.3	23709.3	22088.7	20991	23242	26842	25232.3	28413.3	30476.7	30569.7	35424.3	34393	30527	29176.7	34260.3	28873.7	29427.3	34965.3	32760.3	32131.7	38754.3	40739.3	36220	52821.3	47464	42861.7	59627.7	55894.7	45517.7	64115.3	56789.7
Spermidine synthase OS=Homo sapiens OX=9606 GN=SRM PE=1 SV=1	5.16	34395	4134.82	P19623	12	40.07	0	SPEE_HUMAN	7850	13347	13530	59932	63106.7	56852	52548	52536	49885.3	33861.7	30334.3	26934.3	4718.5	7174	4304.67	5453.5	4476.67	5411.67	7500.5	5043.33	6612	44321	48535	50260	44746.3	50912.3	51776.3	45418.7	51596.7	52048.7	29094.3	29396	31455.3	9977.67	9476	14071.3	9614.67	8735.33	9970.5	6128	4512
Developmentally-regulated GTP-binding protein 1 OS=Homo sapiens OX=9606 GN=DRG1 PE=1 SV=1	9.3	40827.3	4126.85	Q9Y295	15	39.78	0	DRG1_HUMAN	6413.33	7284.33	6547.33	20366	19143.3	24408	22476.3	23174.7	23924	20946.3	19393.3	21348.3	8484.33	8879	9606.33	4934		4953	6665.67	7635	7264	25016	33756	34038.7	23857.3	32938	31421.7	25847.3	25631	30256.3	27183.7	25769.3	26307.7	10407.3	10032	13488.3	7187.33	7399.67	16600	6358	4993
26S proteasome non-ATPase regulatory subunit 1 OS=Homo sapiens OX=9606 GN=PSMD1 PE=1 SV=2	5.09	106863	4117.55	Q99460	36	38.93	0	PSMD1_HUMAN	9323	10174	10649.7	33302.3	30537.7	33690.3	33108	29159	31362	19864	18858.3	20850.3	11228.7	10531	11356.3	12936.3	10268.3	12044	14384.7	13375.7	14139	33688	34850.7	33983.3	33535	35425.3	35725.3	30303.7	32616.3	31832.3	25635.3	26941.7	27813.7	11227.7	9825.67	11952.7	12293.3	12906.3	14285.7	10544.3	8364.33
Histidine--tRNA ligase_ cytoplasmic OS=Homo sapiens OX=9606 GN=HARS PE=1 SV=2	5.58	57980.9	4114.83	P12081	22	37.92	0	SYHC_HUMAN	22122	22144	31052.5	31055.7	31310.7	26421.3	28742.7	29611	27186.7	15291.2	15240.6	13787.4	17209.2	15542.6	14258	29446	24827.3	23233	24130.3	24551.3	22982	24304.2	29155.6	28286.9	26603.5	24725.2	24550.7	24639.3	22066.7	23548.3	17557.7	16806	15689.4	10211	11355.6	12808.9	11256	12500.1	13590.3	43123.7	41154.3
Hydroxymethylglutaryl-CoA synthase_ cytoplasmic OS=Homo sapiens OX=9606 GN=HMGCS1 PE=1 SV=2	5.06	57864	4113.86	Q01581	17	38.85	0	HMCS1_HUMAN	7467	8222.33	8301.33	22553.3	22425.8	25067.9	22767.7	23421.4	26219.2	25298.3	25168	30342	9440.33	9484	11279	3697	3599	3950	3743	4306	5929.67	39149.3	37983.3	38672	37125	37759	41673.7	42729	39369	43091.3	52086.3	53054.7	47396.7	28220.7	29835	26380	10305.7	11691.3	12244.7	5921.33	5877.67
Methylosome protein 50 OS=Homo sapiens OX=9606 GN=WDR77 PE=1 SV=1	4.84	37465.8	4110.34	Q9BQA1	7	33.33	0	MEP50_HUMAN	25689	17411	17016	37079.3	34228.7	35727.7	36769.7	31841	33846	39645.3	34838.7	37766.3	11375	14241	15499	4650.5	5855.5	4562	8381	5609.5	5332.67	33716	32811.7	32454	34744	35070	34937.7	39701	38799.3	39020.7	45660.3	47124	44245.7	27067	28632.3	27540	9708.5	9239.5	10339.5
cAMP-regulated phosphoprotein 19 OS=Homo sapiens OX=9606 GN=ARPP19 PE=1 SV=2	9.73	12323	4091.57	P56211	5	58.93	0	ARP19_HUMAN																						4336.19	5578.85	4649.08	4980.05	4644.79	6974.01	4714.49	5770.81	4284.59	3528.32	3284.45	4128.53	4154.09	6354.84	5608.22
Glyoxylate reductase/hydroxypyruvate reductase OS=Homo sapiens OX=9606 GN=GRHPR PE=1 SV=1	7.16	36067.5	4088.91	Q9UBQ7	11	39.02	0	GRHPR_HUMAN	9173.5	7028.5	8795	22914.3	22260.3	24283.7	23585	22612.7	26438.7	26681	25175.3	29125	8568.67	8379	9170.67		5449	4522			3627.33	18395.7	16874.3	17032.3	19646.3	15496.7	15111.3	22499.3	20008	21089.3	26552	26524	22965.3	11935.7	11622.3	10168.3	5559	6963.33	4659.33
Eukaryotic translation initiation factor 4 gamma 1 OS=Homo sapiens OX=9606 GN=EIF4G1 PE=1 SV=4	5.07	176233	4087.61	Q04637	61	38.15	0	IF4G1_HUMAN	16822	19372	20318.7	44233	47466	50159	35131.3	39193.3	43960.3	21932.3	20795.7	25189.1	15772.5	15926.7	18652.5	16618.7	16731	18388	23744	24742.7	18312	85136.3	69128	70036.7	85474.7	64748.3	68632.7	59931	45902	51504.7	38944.7	38143.7	31994	26413.3	23160	20013.3	25837.3	25872	20686.7	14008.7	14032.7
Keratin_ type II cytoskeletal 3 OS=Homo sapiens OX=9606 GN=KRT3 PE=1 SV=3	6.1	64588.2	4076.16	P12035	24	37.42	0	K2C3_HUMAN				5019.14	4863.74	24109.7	7128.95	6400.63	15696	5354.69	5061.99	18939.3	2075.3	2086.63	5275.67	12016.8	11525.8	15014.9				39141.4	20994.7	21709.2	34351.6	16415.9	15778.4	49091	21691.2	20888.7	41299	32294.7	18203.8	25249.7	17644.7	10449.3	14095.3	9530.23	7132.4	8848.55	8697.53
Thioredoxin reductase 1_ cytoplasmic OS=Homo sapiens OX=9606 GN=TXNRD1 PE=1 SV=3	7.13	71725.6	4075.63	Q16881	19	39.45	0	TRXR1_HUMAN	60271.7	59992	63314.7	34883	37624.7	37925.7	64534.7	78976.3	78091.3	52130.3	54561	55785.3	76017.7	75153	77058	50430.7	49335.3	46595.3	40632.3	44608.7	40445.7	116254	131874	122712	135724	127488	130329	166503	139908	105126	177228	166143	108660	209431	169994	155695	139137	130485	128121	67837.3	73557
Glutamate dehydrogenase 2_ mitochondrial OS=Homo sapiens OX=9606 GN=GLUD2 PE=1 SV=2	8.61	61776.3	4066.78	P49448	18	29.03	0	DHE4_HUMAN				3373.96	3462.68	4592.59	3596.58	3745.8	4786.91	4609.92	4355.02	5279.42										4318.53	4029.44	3704.8	4623.07	4394.89	4481.62	2972.92	2785.57	2725.94	3854.5	3135.26	2969.06							4303	4507
Probable serine carboxypeptidase CPVL OS=Homo sapiens OX=9606 GN=CPVL PE=1 SV=2	5.27	54449	4066.66	Q9H3G5	15	37.39	0	CPVL_HUMAN	25700.7	27886.3	25459.3	17283	17448.7	21601.7	18377.3	17497.3	25144.7	26697	22516.7	27465.7	25841.3	24699.3	30320.3	31287.3	31234	35942	33921	34944.7	37585.7	11749.3	9060	9035	9418.67	8397	6888	11452.3	8531.33	11158	13318.7	11751.3	11629.3	14025.7	13619.7	13669	15896.3	14807	17948	11030.7	9155
Myosin light chain 6B OS=Homo sapiens OX=9606 GN=MYL6B PE=1 SV=1	5.43	22878.1	4065.15	P14649	7	30.77	0	MYL6B_HUMAN	7619.27	9687.55	8446.36	7334.97	7076.43	10211.3	8766.72	8333.71	12100.3	7009.55	6170.48	7668.72	8206.38	8258.17	9313.96	8428.01	7336.61	8432.81	8216.61	8049.44	9834.44	14569.8	13903.7	14033	14985.5	13299.6	13962.7	15931	14703.1	15987.3	17614.6	16425.7	14721.7	13872.2	13743	11067.3	13447.1	11386.9	10226.9	13556.6	11350.1
26S proteasome non-ATPase regulatory subunit 10 OS=Homo sapiens OX=9606 GN=PSMD10 PE=1 SV=1	5.7	24713	4055.39	O75832	9	38.05	0	PSD10_HUMAN	9018.33	8103.33	8128	22336.3	21460	26243.3	21065.3	19781	23225.3	12983.3	11473.3	14038	8247.67	6932	8149	8951	8011.33	9727	8930	7607.33	8983.67	20242.3	22113	20338	22121	22752.3	19874	23645.3	23321.7	22895.3	20554.7	21553.7	19159.7	32131.7	28705.3	29997.7	12069.7	11581.7	10923.3	17826.5	23395
Cytosolic non-specific dipeptidase OS=Homo sapiens OX=9606 GN=CNDP2 PE=1 SV=2	5.59	53220.7	4049.53	Q96KP4	20	53.26	0	CNDP2_HUMAN	25730	23307.3	20120.7	28710.3	24953.7	30237.7	27331	25681.3	28510	27208	24633.3	30163.3	23595.7	25824.3	26243.3	23160.3	22264.3	22741.3	19787.3	20443.3	22249	33866	30345.7	32056.7	30642	28174.7	31069.7	35231	28767.3	31384.7	42840	42628	33329.3	45870.3	46684.3	39138	45351	46366.3	44371.7	38623.3	35263.3
ATP-dependent 6-phosphofructokinase_ liver type OS=Homo sapiens OX=9606 GN=PFKL PE=1 SV=6	7.25	85817	4045.49	P17858	28	39.87	0	PFKAL_HUMAN	19464.7	21967.5	19783.7	24987.4	25008.7	25389.5	24479	23982.3	25044.3	27826	24902.2	27127	23538	21887.7	21474.3	17636.1	16910.3	17970.7	9291.9	11027.7	15107	32093	33353.7	33213.6	31427.4	29195.8	28252.6	32508.7	31355.6	31111.2	38402.2	39130.7	40136.9	32007.7	31061.1	32898	32259.4	31066.9	25416.3	7542.28	6648.57
Serpin B6 OS=Homo sapiens OX=9606 GN=SERPINB6 PE=1 SV=3	5.01	42964.2	4045.04	P35237	18	56.91	0	SPB6_HUMAN	24384.2	27810.7	26816.7	17425	17045	21202.7	19966.7	18771	24743	26495.7	24720.7	30678.7	28867.3	24602.3	29871.3	7329.67	8364	9529	4905.5	4609	6024	22719	21570	21231.7	21921.3	21542.7	22566.7	29242	25916.3	26671.3	33722.3	32937	31899	31585.2	31085.1	32851.7	20121	19513	18107.7	3131.5
40S ribosomal protein S11 OS=Homo sapiens OX=9606 GN=RPS11 PE=1 SV=3	10.95	18601.8	4042.14	P62280	8	28.48	0	RS11_HUMAN	6102.67	5883	5086.5	10641	10997	16493.5	9421.33	9449	15303.5	8155	8904.5	18338	8292	10548	10202.5	4611	4953	6705	11048	10382	14966	36931.7	29294.3	29834.3	21544.7	23706.3	21637.7	27194.7	28314.7	27771.7	40624.3	38894	28988	16087.7	31870	19150	16105.3	16548	18495.3	11856.3	14823
U2 small nuclear ribonucleoprotein B'' OS=Homo sapiens OX=9606 GN=SNRPB2 PE=1 SV=1	10.33	25486.4	4015.52	P08579	9	40.44	0	RU2B_HUMAN	18852.4	21787.6	22552.7	19533.8	18606.5	16475	17402.7	17082.4	16074.8	20045.2	19956.6	17130.6	27579.7	25202.5	21106.6	11120.3	11283.2	11358.6	10348.8	9591.18	12611.3	15851.3	17159.8	17489.2	13685.7	16125.9	15100.9	14227.6	15157.7	15525.1	15494.5	14959.2	16863.9	8570.79	7959.4	12493.8	10105.6	10833	12086	12945.7	11999.7
Fatty acid-binding protein 5 OS=Homo sapiens OX=9606 GN=FABP5 PE=1 SV=3	6.82	15506.6	4009.08	Q01469	6	20	0	FABP5_HUMAN	25057.3	33569	23860	17175	16324	24674.7	16239.7	14070.7	22129.7	24885	23897	31334	27097.7	24603.7	30586	24477.3	24714.3	26720	21997.5	24653	23514.3	17008	16590.3	16485.3	18768	22566	22334.3	20066.3	20814.3	21771.3	20482.7	21103.7	24106	33605.7	28711.3	38319.3	26311.7	30852.7	29896.7	25062.3	20496.3
Prefoldin subunit 3 OS=Homo sapiens OX=9606 GN=VBP1 PE=1 SV=4	6.98	22797	3998.28	P61758	12	52.79	0	PFD3_HUMAN	27650.7	27569.7	26857.7	16834.3	22972.3	21456.7	14105.3	21656.3	20954.3	25446.3	25769	29970.3	24821.7	29859.3	29720.7	24042.3	23094	23076.7	12597.3	15817.7	14005.7	11835	11396	12383	17170.7	21023	15328.7	13532.3	25691.7	22874	32328.7	29676.3	34303.7	45763	43130.7	38040.3	48601.7	42697.7	45083	19805	18043.7
Cytosol aminopeptidase OS=Homo sapiens OX=9606 GN=LAP3 PE=1 SV=3	7.92	56565.6	3993.22	P28838	30	55.68	0	AMPL_HUMAN	30468	30402.3	28761.7	17980.7	17931.3	22108	18862	21805.7	21280	23105	24271.3	28414.7	32343.7	32857.7	36796.3	37289.3	37745.7	40972.7	39203.7	39840	43662.3	22680.3	20212.3	20984.7	24905.3	19370.3	20614	22627.7	19156.3	20691	30375.7	30752.7	24382.3	37208	41296	34564.7	52844	48256	47787	45334.3	51695
116 kDa U5 small nuclear ribonucleoprotein component OS=Homo sapiens OX=9606 GN=EFTUD2 PE=1 SV=1	4.66	110405	3991.36	Q15029	37	47.53	0	U5S1_HUMAN	130582	117308	130830	116195	114743	116282	114319	110937	115812	119986	118637	114105	105284	112819	111315	85603.1	88345.2	89628.1	107850	102938	111741	18879.7	24978.3	22027.1	25725	25003	24443.7	28387.3	27340.7	24802	33142.7	34458.3	37487.7	57410	49180	53937.7	47199	44969.7	50722.9	8557.65	7455.12
Cell division control protein 42 homolog OS=Homo sapiens OX=9606 GN=CDC42 PE=1 SV=2	6.18	21600.8	3984.77	P60953	4	25.65	0	CDC42_HUMAN	12255	10087	10234	11350.3	13260	5423.67	18145	13094	6495.5	17566.5	16346.7	8880	12899	8255.5	6290	6457	5869		5565	3333		5557.5	5992	6771.5	5015	7109	5128	6424		5957	6334	7444	5210
Eukaryotic translation initiation factor 3 subunit C OS=Homo sapiens OX=9606 GN=EIF3C PE=1 SV=1	5.36	106028	3969.06	Q99613	26	35.49	0	EIF3C_HUMAN	6301	5542.33	5483.5	37529.7	39995.7	41851.7	29022.3	28350.3	33005.7	9452	8985.67	9828	6601.33	7012.67	6802.67	4428	4494	6986.67	4888	4696.5	7454.33	61529.3	47357.7	49319	55167	48568	48022.3	37523.7	36639.3	36668	17492	16840.3	16309.7	8176.33	8036.67	8730.67	9919.67	10592.3	9967	7201.33	6936
Farnesyl pyrophosphate synthase OS=Homo sapiens OX=9606 GN=FDPS PE=1 SV=4	5.78	48788.8	3967.98	P14324	6	14.32	0	FPPS_HUMAN	8290.33	8475.67	8322.33	68244	74515	81288	63744.7	70012.7	78742.3	19250.3	21566.7	23334.3	9010.33	8293.67	11557.7	6695.67	7514.67	8264.33	8813.33	8737	10457	46439.3	48837.3	51983.7	58886.5	47071.7	65612	54532.5	53659.5	53163	10749.7	12942.5	15251	5458	5704	6802	5986	8022	6472	6994	7355
Histone acetyltransferase type B catalytic subunit OS=Homo sapiens OX=9606 GN=HAT1 PE=1 SV=1	5.38	49911.9	3959.12	O14929	12	32.7	0	HAT1_HUMAN	7030	9256	8236	21825.7	20422	17835	21706.7	22823	24555	14876	15725	18742	7512	6599.33	5676.67	7814	6898	5222.5	5496	7191	4138.5	27056.3	28188.7	28293.7	28439.3	27382.3	28465.3	29144	27257.7	27296.7	23116	22138	19724.3	3427.33	2911.33	3850	3347	3199.5	3854	3471	3027
Elongation factor Ts_ mitochondrial OS=Homo sapiens OX=9606 GN=TSFM PE=1 SV=2	8.48	35732.9	3950.33	P43897	7	27.38	0	EFTS_HUMAN				11550.3	12270.3	13423.3	5546.5	4332	5028													12532	11824.7	12375	12427	13044	13116.3	3713.33	3336.67	3370.67
Proteasome assembly chaperone 1 OS=Homo sapiens OX=9606 GN=PSMG1 PE=1 SV=1	6.92	33652.3	3942.92	O95456	7	27.08	0	PSMG1_HUMAN	14476.3	17172.7	16252.7	12017.7	11434.3	18499.3	11843	11133	19120	14796.3	13688.7	22414.3	8739	8721	18091.7	6683	7487.33	11275.3	13672.5	15141	14519.3	15652.3	32560	32351.3	25526.3	30721.7	31980.7	27898.3	30516.3	34078	32029.3	45908	39518.3	31804.3	22991.7	32119.3	20631.3	27533.7	27349	5289	4282
Lamina-associated polypeptide 2_ isoform alpha OS=Homo sapiens OX=9606 GN=TMPO PE=1 SV=2	7.53	76062.4	3922.41	P42166	27	46.25	0	LAP2A_HUMAN	5009.57	4632.47	4375.01	12748.3	12575.7	13980.7	11016.7	11454	12509	5278	5095.87	6551.22	5087.15	5603.8	6270.85	3183.14	2492.14	4224.79	3694.52	3388.44	5588.33	14440.7	13692.9	13834.7	13909.3	14162.4	13926.4	10173.7	9959.98	9803.01	9436.95	9337.6	8254.81	9742.7	9937.72	7774.97	11300.6	8766.43	6798.1	11216	11083.2
High mobility group protein B1 OS=Homo sapiens OX=9606 GN=HMGB1 PE=1 SV=3	5.45	25064.9	3919.8	P09429	6	26.98	0	HMGB1_HUMAN	79916.9	73890.6	67785.9	69039.4	65479.5	70468.3	78048.8	75968.1	73534.7	77815.3	78120.6	83068.7	96829.1	94659.8	90852.3	95233.8	87988.8	88073.3	108720	124218	117346	56398.3	59543	60246.3	57613.3	68353	70063.3	61425.7	63726.7	73709.4	55479	63848	77422.8	63644.7	57001	65402.4	74243.7	65956	71621.7	91023.3	86682.7
Gamma-glutamyl hydrolase OS=Homo sapiens OX=9606 GN=GGH PE=1 SV=2	6.76	36363.6	3911.18	Q92820	14	35.53	0	GGH_HUMAN	25180.3	23774.7	23570.7	10721	9901	13973	11489	12781.3	14014	19021.7	13942.7	15237	27705	12718	12645	30284.7	29916.3	27775.3	20794	29673.7	28396.7	7816.67	11342.7	10418.3	6532	7718.67	7052	8388	6783.33	4968.67	9571.67	9959	10861.3	9730.33	10352.7	10892.3	12953	12774	13897	9581	8142.67
Ubiquitin carboxyl-terminal hydrolase isozyme L3 OS=Homo sapiens OX=9606 GN=UCHL3 PE=1 SV=1	4.66	26353.7	3908.65	P15374	11	54.78	0	UCHL3_HUMAN	5976.33	13655.7	8747.67	26791.7	23182	30547.3	28182.3	25576.7	33345	29328.7	27573	35206.7	17149.7	15648.3	20645	9510.67	12690	15712.7	13579.3	16978.7	17760	18553	17666.7	17447.3	19235	17807.7	16059.3	22235.3	19314.7	17033.7	21519.7	15900	16271.3	13440.3	11796.7	13674.3	11998.3	11398	13711.7	7498.33	7344.33
Ras-related C3 botulinum toxin substrate 1 OS=Homo sapiens OX=9606 GN=RAC1 PE=1 SV=1	8.58	21849.3	3907.16	P63000	4	20.83	0	RAC1_HUMAN	7890.5	11515	9567	17830.3	18437.7	23172.6	16804.5	17164.7	23082.2	19104.8	17336.9	25087.3	6736	2778	6346.33	3778		4884				42346.3	41310	41842.5	34367.1	31896.4	44696.5	47591.5	60392	43893.3	54743.7	63649	49383.5	28168.5	27839.1	25333.7	10936.7	11983	12431.5
Casein kinase II subunit alpha OS=Homo sapiens OX=9606 GN=CSNK2A1 PE=1 SV=1	7.61	45257.7	3905.72	P68400	18	53.2	0	CSK21_HUMAN	7765.33	8707.33	8207.67	22609.7	21720.3	28699.3	20770.7	22150.7	28298.7	21832.7	18932.7	23892.7	9648.33	9997.67	10824.7	5439	4452	3095.67	3461	3553	3944	34160.7	43852.3	44021.7	29576.3	43901	43952	32247	43695.7	43845.7	28157.7	30026.7	39224.7	12450.7	12526	15340.3	5544.67	4931.67	5776
Selenide_ water dikinase 1 OS=Homo sapiens OX=9606 GN=SEPHS1 PE=1 SV=2	5.59	43424	3904.64	P49903	10	46.17	0	SPS1_HUMAN	22710.3	22805	23523.3	20726.3	21635	26875.3	20753.7	21705	25615.3	25802	27219.7	29323.7	26834.7	26210.3	26328.7	30713.7	34708.3	29387.3	34561.7	37081.3	32894.3	17281.3	23768	21014.7	15044.3	19354.3	18420.3	20413.3	22320.3	21540.7	23412.7	22993.3	24044.7	25498	26820.7	23585.3	31726.3	34718	26902.7	31559	32190.7
Cyclin-dependent kinase 2 OS=Homo sapiens OX=9606 GN=CDK2 PE=1 SV=2	9.01	34100.7	3880.43	P24941	13	53.69	0	CDK2_HUMAN				4364.67	3862.33	4394.67	3286.12	3601	4494	4148	3157.67	3647.33	2970	2701	3814.33							5763	7329.33	6841.67	7796.55	6965	6666.67	5112.33	6233.33	6396	5062.67	4797.33	5727.67	5013.33	2825.5	4771.33	2317	2949
Glycine--tRNA ligase OS=Homo sapiens OX=9606 GN=GARS1 PE=1 SV=3	6.65	83907.1	3867.82	P41250	39	48.85	0	GARS_HUMAN	45733	46820	46599.3	35753.7	36756.7	38125.3	38120.7	38647	39775.3	45087	45310.7	46467.7	49507	49726.7	51493	42006.3	38665	39088.3	19604	20428.3	19777	48033.7	47325	51050.3	34744.7	38214	39748	45690	45548.3	48907	56383	51279.7	53118	53190	58696	55905.7	64652	63096	61023	4382	3790
Myeloid-derived growth factor OS=Homo sapiens OX=9606 GN=MYDGF PE=1 SV=1	6.26	18909.3	3867.35	Q969H8	6	33.53	0	MYDGF_HUMAN	9771.67	9869.67	11933	8463.33	11783.5	9585	7943.5	8543.5	8194.33	11419.7	10313.5	10075	11104.3	10619.7	8428.67	12705	11863	10436	8800.67	11697.3	9573.67	11815	12847.7	13120.3	10344.3	12186.7	12457.3	12390	14956.3	15001	10920	15527	14570.3	17292.3	20029.7	20103	14565.3	15170.3	13757	9096	8981.5
Chloride intracellular channel protein 4 OS=Homo sapiens OX=9606 GN=CLIC4 PE=1 SV=4	5.3	29000.3	3866.61	Q9Y696	16	58.1	0	CLIC4_HUMAN	19357.3	21635	18302	40828	38162.7	49109.3	34913.3	35902.7	44703.7	37794	36888.7	45689	26708.3	24184	29472	23586.7	20899	19466.7	19943.7	17655.3	16984.3	42254.7	41883.7	40433.3	46577.3	42400	40721.7	46425	43322	44555	54523	52784	48829	22965.3	28541.7	25009	16104	13136.5	18484	10170	9250.67
Poly [ADP-ribose] polymerase 1 OS=Homo sapiens OX=9606 GN=PARP1 PE=1 SV=4	9.31	113882	3862.31	P09874	44	44.48	0	PARP1_HUMAN	25261.7	29373	12140.3	62668.3	58163	70294	57661.7	60219.3	68590	38133	34148	48788.3	17016.3	37516.3	36555	26117.3	24150.7	31131.7	26902	26311.3	21125.3	52500.7	49726.7	49483.3	54823.3	54341.7	51252	37873	36282	35672.7	21804	21462.3	23453.7	17078.7	16015	17686.3	17341.3	17466.3	17736.7	16655.3	13175.3
DNA-directed RNA polymerases I_ II_ and III subunit RPABC3 OS=Homo sapiens OX=9606 GN=POLR2H PE=1 SV=4	4.3	17200.4	3851.94	P52434	6	57.33	0	RPAB3_HUMAN	8696	7583	8746.67	13847.3	14079.3	21160.7	13288	13753.3	19166	12468.7	11651	15814.7	10880.3	10740.7	14581	26808.7	27722.3	31106	7008.67	6946	9644.33	26646.7	26682.3	26168.3	26831.7	27371.7	25169.7	22849	23045	22357.3	20007	11889.3	19198.3	17323.7	13812	15891.3	18239	12630	17452.7	4981	6294
Protein S100-A13 OS=Homo sapiens OX=9606 GN=S100A13 PE=1 SV=1	5.84	11471.2	3847.81	Q99584	5	47.96	0	S10AD_HUMAN	17480	16886.7	16435.7	7994.33	8145.67	12329.7	12288.7	12081.7	12245.3	10744.3	10475.3	15443.3	17090	18230	16658	13860.7	13944	15354	14885.7	14620	15395.3	6046.5	6561	6269.67	6721	6180.67	6777.33	7842.67	8202.67	8035.67	9203.33	9552.67	8927.33	14200.3	13479	13432.3	14009.7	13614.3	13769	11663	11300.3
Putative RNA-binding protein Luc7-like 2 OS=Homo sapiens OX=9606 GN=LUC7L2 PE=1 SV=2	10.69	46970.2	3830.3	Q9Y383	12	29.59	0	LC7L2_HUMAN	8865	8483.33	8317	21279.7	19139.3	25122.7	21971.3	20334.7	25282.3	13709	12298.7	17622	10261.3	9281.33	14120.3	8209.33	7749.67	9123	10752.3	10613.3	13085.3	27637.9	24064.2	24521.4	27070.7	22019.2	22742.5	24063.6	21662.5	23443.7	18478	20535	17694.4	13780.7	12975.5	13180.2	15310	17469.6	15475.9	12473.1	13249.9
Actin-related protein 3 OS=Homo sapiens OX=9606 GN=ACTR3 PE=1 SV=3	5.53	47827.5	3829.79	P61158	16	36.6	0	ARP3_HUMAN	37848.3	44082	40296.3	33746.7	36310.7	39002.3	35813.7	36728.3	39959.7	44233.7	40977.3	45950.7	45587	45028	49211	21689.3	19423	20774	8657.67	9227	9875	33651	34190.3	33806	36107.7	36931	36311.3	41436.7	41123.7	39577.7	51396.3	55210	50404	44045.3	43638	49409	42685.7	44979	44972.3	6410	4791.5
CXXC motif containing zinc binding protein OS=Homo sapiens OX=9606 GN=CZIB PE=1 SV=1	4.73	18390.6	3821.36	Q9NWV4	4	34.38	0	CZIB_HUMAN	7491	10471.5	9780	15478	15660.7	19033.7	20363.3	21308	22683	18273	19039	23185.7	15847.7	14826.3	18908	9600.5	9813.5	9398.33	15781.5	15572	13700	9812.67	15077	9703	14446	15079	14744.7	12210.3	18349	18130.3	12513.3	20150.3	19009.7	8615	8157	12124.7	7695.33	7136.67	8659	12105	10448.5
DNA damage-binding protein 1 OS=Homo sapiens OX=9606 GN=DDB1 PE=1 SV=1	4.98	128223	3817.15	Q16531	52	40.96	0	DDB1_HUMAN	45759	45200.3	46180	32313.3	30928	33669.7	34858.7	36413.7	37230.3	49631.3	46071	50003	56526	54531	64444.3	43675.3	45592.3	47616.7	21814.3	21054	23263.7	41255.3	38661	37831	43729.3	36402.7	35757.3	47639.7	42358.3	41266.3	60232.3	60584	51996.3	54894.7	57524.7	48852	60004	57762.7	58477.7	11631.3	10215
Protein LZIC OS=Homo sapiens OX=9606 GN=LZIC PE=1 SV=1	4.68	21551.6	3816.93	Q8WZA0	16	64.74	0	LZIC_HUMAN	25958.3	25387.3	24245.7	26048	25038	30470	27367.3	26753.7	29036.3	30087.7	26789.7	27080	28342.7	25996.3	27145.7	24212	22977.3	24600.7	23401.7	25218.7	27146.3	27706.3	27598.7	32717.7	24329.3	27308.3	27367.7	28877.7	29203.3	30778.7	34797.7	32315.7	32182.3	26750	27062	29513.3	26054.7	28061.7	29920.7	20301	21566.7
RNA-binding protein 3 OS=Homo sapiens OX=9606 GN=RBM3 PE=1 SV=1	9.2	17170.4	3816.6	P98179	3	25.48	0	RBM3_HUMAN						4055			1911			1912									8874	6043	6347	6402.5	2391	4791	4516	4077	2930	3718	4206	4155	3052					8016		8737	9425
Ubiquitin-conjugating enzyme E2 L5 OS=Homo sapiens OX=9606 GN=UBE2L5 PE=2 SV=1	7.97	18046.6	3803.96	A0A1B0GUS4	5	34.42	0	UB2L5_HUMAN				4990.96	7762.37	7970.6	1400.61	3109.99	3838.94													5840.08	7277.11	6123.72	3708.72	4318.64	5090.81	2871.58	3645.59	4676.22	2433.15	1428.76	2526.33
Peptidyl-prolyl cis-trans isomerase FKBP10 OS=Homo sapiens OX=9606 GN=FKBP10 PE=1 SV=1	5.25	64758.4	3793.88	Q96AY3	23	42.61	0	FKB10_HUMAN	32125.7	32685.7	29355	25942.3	24054.3	32587	25920.7	23156	27757.3	30389.7	26119.7	34992	30699.3	27498.7	24355	40098.3	34615.7	43402.7	44243	41059	44701.7	24133.3	27261.3	24686.3	30520.3	27518.3	26801.7	27724.7	25316.3	24478.3	27619.7	27219.7	28608.7	29999.3	28377.7	29044.3	35568	45683	39906.7	45086.3	45550.7
60S ribosomal protein L27a OS=Homo sapiens OX=9606 GN=RPL27A PE=1 SV=2	11.62	16675.5	3792.86	P46776	3	19.59	0	RL27A_HUMAN	16109.7	13045.7	13483.7	35326.7	31492.7	36652	29583.3	27804.7	30358.3	20366.3	23201.5	24307.3	8522.67	11858.5	8966.67	9235.67	10603	10074.7	20125	19812.3	19732.3	49436	46196.3	36662	43435.3	44943	48012.7	39359.7	37858.3	45199.3	44705	46627	46573	23458.3	21516.3	23716.3	24461.3	27084	28508.7	16458.3	20719.5
Sorting nexin-2 OS=Homo sapiens OX=9606 GN=SNX2 PE=1 SV=2	4.85	58585.3	3763.56	O60749	26	52.99	0	SNX2_HUMAN	7495.33	8229.33	6388	38017	38661	47155.7	36131.3	36380.7	44171	18660.3	16673.7	20371	6339.67	7222.67	10323	5095.33	5528.5	6832.67	5068.67	6246.5	8261	44616	46378.7	51064.7	45249.7	49987.3	50251.7	47855.7	45780.7	46406.7	26918	25686.7	24771.7	9715.33	8800.92	11870	9160	8467.33	9604.33	8171	3783
LIM and SH3 domain protein 1 OS=Homo sapiens OX=9606 GN=LASP1 PE=1 SV=2	6.7	30116.4	3762.88	Q14847	15	62.45	0	LASP1_HUMAN	23897.7	22236	21686.7	17228.7	17114	16769.7	16523	17439.3	16458	19993	20364.3	21722.3	26028.3	25581.7	25568.7	27566.7	26278.7	26913.3	31843.3	31734	36702	14352.3	15965	16193.7	14489.3	18254	19075.7	24406	25448	25980.7	28335.3	26657	25798.3	36614	34896.3	36933	35099	36995.3	31862.3	44353.7	46538
Translin OS=Homo sapiens OX=9606 GN=TSN PE=1 SV=1	6.03	26297	3755.6	Q15631	8	38.16	0	TSN_HUMAN	22070.7	21601.7	19898	21921.3	21120	25397.7	22221	23077.3	26356.3	27185.3	25690	29718	32336.3	31335	34547.3	23609.3	27667.3	29286.7	18580.3	23014.7	20455.3	28029.7	34524.3	33875	23213	22721.7	23361	26320.7	26229.3	25486.3	28703.3	29622	32012	22137.7	24581.7	24203	31334.3	33277	27118	11010.3	11448.7
6-phosphogluconolactonase OS=Homo sapiens OX=9606 GN=PGLS PE=1 SV=2	5.67	27832	3753.58	O95336	10	50.78	0	6PGL_HUMAN	39524.3	37284	37891.7	27269.3	27601.3	28985.3	27197.7	27740	28722.3	32808.3	33231	34365	33302	34497	33026.7	36009	34095.3	34696	17744	17111	17326.3	22133.7	23528.7	25124	21679	24214	26593.3	24486.7	28349.3	30704.3	30491.3	32978	34834.3	41845.7	44404.3	44973	48831.7	51416	44031.3	6809.67	6619.5
Annexin A11 OS=Homo sapiens OX=9606 GN=ANXA11 PE=1 SV=1	7.62	54732	3734.8	P50995	20	32.48	0	ANX11_HUMAN		4303		29017	27490.4	32215	29757.3	29124	31913.7	15513	12971.3	12771.7	2837.9	4516	5191.67			3451.5			3935.5	29174	33621	31647.3	24873	30810	33837.7	25971.7	34736.7	36137	15610.7	15148	18449.3	5705.67	4592.33	4308	4379.67	3513	4062	2872
Glutamine--tRNA ligase OS=Homo sapiens OX=9606 GN=QARS PE=1 SV=1	6.76	88711.3	3733.49	P47897	32	44.13	0	SYQ_HUMAN	5093	5656	4537	19618	19499.7	19623.7	9936.33	9182.67	9816.67	5600.67	4591.67	5318.33	7605	7426	4387.33	9284	9026	5534.5	5573	8005	8193	28296	26464.7	27007.7	27402.3	25275	24110.3	9262.33	9773.33	9629.67	6914.67	7211	7963	5428.33	4628.67	13175	6577.33	6788.67	16491	9606	10109
Clathrin light chain B OS=Homo sapiens OX=9606 GN=CLTB PE=1 SV=1	4.38	25304.6	3707.6	P09497	9	24.45	0	CLCB_HUMAN	24357.7	24249.7	23373.3	10944.3	10542.3	13795	11911	11778.3	14075	17558	15819.7	19470	26919.7	26448.3	31752.7	32732.7	33438.3	38159	39803	41101.7	47615	15184.7	16330.3	16294	18136.7	17916	17605	19758	17945.3	19369.3	19724	18073.7	18489.3	36026	32949.7	32526.7	38192.7	42150.3	45291	58412	58529.7
TATA-binding protein-associated factor 2N OS=Homo sapiens OX=9606 GN=TAF15 PE=1 SV=1	8.07	62058.1	3703.7	Q92804	11	30.24	0	RBP56_HUMAN	20113	17785.9	18601.1	16869.4	15287.8	18710.3	14307.7	13767.3	14843.3	16413.6	17053.5	19105.4	18631	17439.8	21560.4	21799.1	21226	22241.8	23237.8	24291.1	29241.2	8808.15	8704.08	8449.63	7639.08	6965.41	6459.94	9556.75	7942.07	9710.07	7700.58	8346.01	9095.94	12241.1	12471.6	15415.9	15058.7	14635.3	19598.8	13553.6	13269.5
Glutathione reductase_ mitochondrial OS=Homo sapiens OX=9606 GN=GSR PE=1 SV=2	8.56	56827.4	3703.48	P00390	21	43.87	0	GSHR_HUMAN	54418	50655.3	52160.7	31952	33769	30136	31271.3	34101.3	33524.3	39688.7	39893.3	43368	48391.3	46777	47289.3	65699.7	63973	57125.3	65231.3	74133.3	70885	32206.7	35079.7	35401.7	35544	37044	37362.3	36652	40974.7	41622.7	47795	48374.7	51251	58877.7	61612.3	61454	80529	79152	88145.7	96616	100387
Ras-related protein Rab-6A OS=Homo sapiens OX=9606 GN=RAB6A PE=1 SV=3	5.23	23706.9	3703.1	P20340	8	37.5	0	RAB6A_HUMAN	7944.33	9915	6447.5	4941.33	3790.67	5299	3474.67	5147.33	4089.67	7428.67	6778.67	6587.33	9192.5	11165.5	10826	19071	17048	9104	18532	10116.5	18278	2942.67	1727	1952.47	3315.33	2717	2091.3	3460.33	2426.92	2382.86	4581.27	4872.21	3829	13921	12423.5	6582.76	16769	17381	17636	103951	88301
40S ribosomal protein S12 OS=Homo sapiens OX=9606 GN=RPS12 PE=1 SV=3	7	14914.2	3699.76	P25398	7	45.45	0	RS12_HUMAN	89407.7	96519.3	92989.3	61566.3	64066	69292.3	65615	68376	68062	79722.3	76618	82117.7	65416.3	62719	70184	101380	93457	96551	72129	75788.3	82270.7	62576.3	81178	82146.7	53774	72336.7	74754.3	74431	91856	94762.3	72959.7	76864.3	96093	88482.3	86069.3	114033	88110	88038	109899	43508.3	38327.7
Ras-related protein Rab-6B OS=Homo sapiens OX=9606 GN=RAB6B PE=1 SV=1	5.22	23575.8	3692.25	Q9NRW1	7	35.58	0	RAB6B_HUMAN																						1808.3	1381.22	1003.58	3372.03	7321	4901.55	1814.39	2412.12	3877.81	1989.48	2060.48	1977	2345	1768	759.712
60S ribosomal protein L8 OS=Homo sapiens OX=9606 GN=RPL8 PE=1 SV=2	11.63	28252.8	3684.71	P62917	12	41.63	0	RL8_HUMAN	18029	18421.7	17804.7	29892.3	29516.7	31945	30746.7	32050.7	34690.3	24646	25157.7	26729	21960	21192	23194.3	11844.7	12293.7	12704.3	26309.7	26419.3	28381	40096.3	39510.7	41463.7	38763.7	36917	35545.7	45981	44737.3	44881.7	51815.3	49703.7	51554.7	38744	37336.7	35355.7	36663.3	37940.3	37728.3	21087.3	19140
40S ribosomal protein S25 OS=Homo sapiens OX=9606 GN=RPS25 PE=1 SV=1	10.84	13799.2	3669.77	P62851	4	29.6	0	RS25_HUMAN			4704	3781	3009		3253									4156			9501	9837			2273	4246		2497		3641	2288	2798	4135	4356		2312	2121
Cyclin-dependent kinase 4 inhibitor B OS=Homo sapiens OX=9606 GN=CDKN2B PE=1 SV=1	6.12	14778.7	3668.57	P42772	3	31.88	0	CDN2B_HUMAN																						1867.88	1598.38	1674.62	1589.99	1107.79	1159.42	2089.35	1673.82	1301.58	2516.1	2531.75	2090.63	3131	1539.11	1929.94
Phosphoribosyl pyrophosphate synthase-associated protein 2 OS=Homo sapiens OX=9606 GN=PRPSAP2 PE=1 SV=1	7.22	41325	3665.17	O60256	17	49.32	0	KPRB_HUMAN	12442.2	13148.7	12326.7	10947	10331.6	11967.1	11870.3	11932.2	12625	16222.3	15432.7	16202.2	13482	16900.9	14442.3	6059	4881	7096.67			1801.5	10433.3	11181	11536.7	9878	9826.33	9996	11982.3	11578.7	11824.7	14330	14560.7	14375	10244.8	10158	10353.3	8148.67	7787.95	7620.85
Keratin_ type II cytoskeletal 2 oral OS=Homo sapiens OX=9606 GN=KRT76 PE=1 SV=2	8.11	66411.1	3647.7	Q01546	17	30.88	0	K22O_HUMAN	2287.18	2266.06	2405.63	9409.33	8660.33	9803.67	8820.33	9538.33	7782.33	8790	8165.01	7583.67	3728.56	4175.44	1966.85	3471.79	3069.61	1646.84	2108.96	2414.61	730.718	4837.67	4537	3826.67	4340.75	4500.49	4220.33	4398	4036.67	4146	5582.67	6823.33	4396	2537.95	2420.09	1664.04	4338.86	4113.4	11867.5
60S ribosomal protein L31 OS=Homo sapiens OX=9606 GN=RPL31 PE=1 SV=1	11.21	14462.9	3638.61	P62899	7	50.4	0	RL31_HUMAN	10990.3	6112.5	10248.7	21240.7	20332.3	17099.3	16627.3	16366	15378.3	7808.67	11983	7784	5891.67	6079.33	5492.5	5983	6146	8278	14626.3	8163.33	14596.7	20854.3	18433.3	18753.7	20040.7	18857.3	19251.3	19334.3	18005.3	19088.3	17831	16430.3	15623.7	7616.5	11069	6867	10017.5	12042.3	8500	10825.3	10927
Ras-related protein Rab-39A OS=Homo sapiens OX=9606 GN=RAB39A PE=1 SV=2	7.59	25405.9	3633.27	Q14964	3	18.89	0	RB39A_HUMAN				6613	3325.5	5675	6913	5605	4663	2633		2938										5687.5	3858.5	4156	7323	3971.5	3977.5	4852.5	3716	3716	4396	4718	3994
Peptidyl-prolyl cis-trans isomerase H OS=Homo sapiens OX=9606 GN=PPIH PE=1 SV=1	8.12	19493.3	3631.32	O43447	11	74.01	0	PPIH_HUMAN				7536.67	8127.67	12178	6538.67	4859.33	7913.67	7508.67	6578	6675.67	1731.14	1886.13	3435.5	134.055	124.938	2407	170.333	82.0406	2637	10261.7	10063.7	10266	9051.33	9147	9853.33	11089.3	10016.3	10985.3	8881.67	9156.33	8820.33	3716	5032	3794	3238	2812
Cathepsin Z OS=Homo sapiens OX=9606 GN=CTSZ PE=1 SV=1	6.77	34552.3	3631.29	Q9UBR2	6	32.01	0	CATZ_HUMAN	22172	24602.7	16517	13407.7	14514.7	27154.5	13076.7	15014.3	25019	21435.3	18134.7	31175	17594	18194.7	26025	22406.3	20969	28245.5	17138.3	20116.3	26725	7361.5	4377	7512.5	5143	4991	3996	8760	11758.5	11433.5	10608.5	11746	12858.5	16448.5	16748.5	15063	15086	14338	14863.5	10799	8649.5
Glyoxalase domain-containing protein 4 OS=Homo sapiens OX=9606 GN=GLOD4 PE=1 SV=1	5.26	35192.7	3629.1	Q9HC38	15	46.33	0	GLOD4_HUMAN	22770	21242.7	22017.3	44290	46784.3	42877.7	48190.3	45936.7	42798.3	43648.3	36625.3	33823.7	28495.3	27247.3	27949.7	13520	12520.3	13342.7	16781	15777.3	15254.7	33274.7	37479.7	38956.3	36935.3	40149.7	41254.3	40482.7	43739.3	45924.7	31551	35078.7	36254.7	21041.7	21123.7	19516.7	13684.7	13660.7	15250.3	16258.3	18114.3
COP9 signalosome complex subunit 1 OS=Homo sapiens OX=9606 GN=GPS1 PE=1 SV=4	6.33	56107	3597.17	Q13098	18	37.07	0	CSN1_HUMAN	8270	9394.33	8817.67	12257.3	12517.3	16541	12000	13088	17553.7	16979	17902.3	21393.3	8677.33	8979	11184.7	3730	4427	4581.33	3984	3816	4239.67	22769.7	25093.3	24231.7	24526.7	25419	23261	26873.7	25909.7	25113.7	27679.3	21278.3	26094.7	15533.3	17192.7	15774.7	8572.33	6730.33	6576.33	8315	7446
Platelet-activating factor acetylhydrolase IB subunit gamma OS=Homo sapiens OX=9606 GN=PAFAH1B3 PE=1 SV=1	6.4	25848.3	3597.13	Q15102	10	64.5	0	PA1B3_HUMAN	7606	7465.5	6894.5	23152	22317	18431	18761.7	17298.7	16128	11389	11985.3	13477.5	10451	10709	8956	5527.5	6100	5491.5	8539	8243.5	6896.5	17528.3	24494.3	25662.7	21403.5	26711	28576	14622.3	21296.3	27699.5	17219.5	16126	20521	9303.5	7101.67	10766.5	6593.33	7727.5	8439.5
ATP-dependent RNA helicase A OS=Homo sapiens OX=9606 GN=DHX9 PE=1 SV=4	6.43	142270	3577.03	Q08211	45	42.91	0	DHX9_HUMAN		3768		28303	32616	32375	24825.7	26396.3	23659.3	16131	15240.7	14426.3	5103.33	4371.67	5374.33			4145	3905	3612	4521	35559	40216.3	39651.3	33247.7	34503.3	34499.3	27050.3	29673.7	29307	19515.7	19200.3	23125	6986.67	6880.33	6280.67	8226.67	7283.33	6324.67	5173	4525
Ataxin-10 OS=Homo sapiens OX=9606 GN=ATXN10 PE=1 SV=1	4.94	54230.2	3567.68	Q9UBB4	15	35.37	0	ATX10_HUMAN	5899	5648	4300	14772.7	15233	17540.3	16183	16213.3	19136.7	15954	15103.3	18090.3	4797.33	4962	6098.33	3971	3968	5649.5	4296	4564.5	6550.5	27990	23306	24240	26701	23419.7	25348.3	28283.3	23777.3	25170.7	29223	26138.7	24705.3	10187.3	10632	9317.67	9607.33	10316	8087	6906	6190.33
60S ribosomal protein L10a OS=Homo sapiens OX=9606 GN=RPL10A PE=1 SV=2	10.61	25002.4	3565.78	P62906	7	23.5	0	RL10A_HUMAN	8816.67	9726.67	9055	18160	19439.3	20924	19415.3	20025.7	21570.3	19146.3	16964.7	17698	9724	9107.33	9331.67	5658.67	6373.67	6044.33	14320.7	14931.3	15281.3	28341.7	32426.3	33557.7	20213	26170.3	26477.7	30029.7	32357.7	33225.7	34276	36106.7	38296.7	18700	18333.7	20438.3	15489.3	16573	17360.7	8525.33	9189.33
Cold shock domain-containing protein E1 OS=Homo sapiens OX=9606 GN=CSDE1 PE=1 SV=2	5.85	89740.2	3559.73	O75534	37	42.23	0	CSDE1_HUMAN				13587.3	14315.7	16230	8619.67	8306.67	9502	3122.67	2981	5632.67	4939	5084	5135		3913	3409		4536	5211	27809.3	25218.3	24644.3	29652.3	25408.7	24378.7	13065.7	11031.3	11949	11383.7	11434	10047.7	6927.33	6062.33	6264.33	7652.67	7542.33	6810.33	9055.5	18244
Acidic leucine-rich nuclear phosphoprotein 32 family member E OS=Homo sapiens OX=9606 GN=ANP32E PE=1 SV=1	3.55	30920.6	3554.7	Q9BTT0	6	24.63	0	AN32E_HUMAN	24812	23966.7	23601.7	34266	36098.3	36312.7	23285	25058.7	23729.7	25123.7	22252	22783.3	24096	23150	22027.7	32678.7	29163.3	27945	34100	33714.3	31764.3	20439.3	29077.3	27826.7	18321.7	27042	27751.7	11780.3	14941	15843.7	12673.3	10095.3	15169.7	15447.3	14638.7	18006	19347.3	18075.3	17970.7	15232.3	10681.7
Ras-related protein Rab-33B OS=Homo sapiens OX=9606 GN=RAB33B PE=1 SV=1	6.82	26059.7	3551.47	Q9H082	2	9.17	0	RB33B_HUMAN																												2130			2523			4991	4864
60S ribosomal protein L3 OS=Homo sapiens OX=9606 GN=RPL3 PE=1 SV=2	10.88	46394.1	3539.53	P39023	20	44.17	0	RL3_HUMAN	18542.7	18718	17341.7	40136.3	38584	52561	31906	43692	58108.3	23847	23089	37786.7	16436.3	14861.3	20359	11063.3	9599.67	11782	21091	22372.7	25972.3	67406.7	79448.3	77401.7	57023.3	76550.7	72367.3	62242.3	75004.7	75451	61321.7	57133.7	72115	37646.3	35106.7	37060.7	37138.3	37594.3	38591.3	20024	21789.3
Annexin A7 OS=Homo sapiens OX=9606 GN=ANXA7 PE=1 SV=3	5.36	53024.5	3535.69	P20073	17	31.97	0	ANXA7_HUMAN			4134	31057.3	30771.3	31975	31479	32448.3	33634	25035.7	24364.3	28467.7	3246	3222.5	4240			4610.67			2911	33833.3	30294.3	32446.7	33225.3	30260.7	29021	36086.7	31458.7	33185.7	32149.3	32013.7	27419.3	13838.3	14606	10859	7123	8166	5752	10264.5	17213
Synaptobrevin homolog YKT6 OS=Homo sapiens OX=9606 GN=YKT6 PE=1 SV=1	6.55	22588.7	3533.93	O15498	7	45.45	0	YKT6_HUMAN	9431	5854.33	9114	9687.67	7292	7821.33	7339.33	7361.33	9697.67	9550.33	10055.7	10450.3	8982.67	8563.33	8419.67	4003	3142					12635.7	14709.7	14062	10230.7	12873	13456.3	13282	13355.3	14546.3	15459.3	10882.3	14963.3	12556	12350.7	12245.3	9960	10219.3	11703
Protein CutA OS=Homo sapiens OX=9606 GN=CUTA PE=1 SV=2	5.26	19230.4	3527.7	O60888	4	25.7	0	CUTA_HUMAN	47395	31903	56776	16738.5	14334	12823	19178.5	15322.5	20668.5	25654.5	36029	48121	41171	32007	42858	46594	39126	45315	49316	47661	49632	28629	18214	14776	32751	26025.5	45490	43507	28109.5	29642	54337	54370	71541	33041		44437.5		60564	18302	12475.5	15364
Programmed cell death protein 6 OS=Homo sapiens OX=9606 GN=PDCD6 PE=1 SV=1	4.97	21925.5	3517.94	O75340	6	31.94	0	PDCD6_HUMAN				14675.7	10210.3	15181.3	12982.7	12139	13282.7	13170.3	12620.7	13744.3	2570	2614.5	2555.5			3406			3314	16908.3	16295	15932	16574.7	16066	15600.7	18171	17600	16177.3	16756.3	15102.7	16502.7	5345.33	4958.33	6635.67	5845	4629.5	4338	6818	5258
Phosphatidylinositol transfer protein beta isoform OS=Homo sapiens OX=9606 GN=PITPNB PE=1 SV=2	6.47	31825.3	3512.01	P48739	11	40.22	0	PIPNB_HUMAN	10608.5	11452.8	11369	20060.7	23196.3	22480.5	19392	22368.7	21375.4	24177.7	27448	27548	12566.3	13980.3	12420.3	7203.37	7180.67	7128.35	7863	8381.33	8968.33	24245.7	29667.1	28933	19443.3	24133.4	25031.4	23901.5	24449.1	27551.6	24594.7	20456.2	28054.2	15960.3	14859.3	17570.7	7685.88	8291	8665.64	17491	13069.1
Small nuclear ribonucleoprotein-associated proteins B and B' OS=Homo sapiens OX=9606 GN=SNRPB PE=1 SV=2	11.74	24781.3	3510.46	P14678	6	24.58	0	RSMB_HUMAN	23946.3	23534	22813.3	23489.3	22605.7	12950.7	15729	16617.3	8137.67	23838.3	20932	14072	10217	9894	5603.67	23719.7	21752.3	11600.3	22981.7	23651.7	13384	16992	21812.3	22272.3	16156	23964.7	23978.7	20501.3	27527.7	30550.7	21021	22175.3	29659.7	28224.7	27094	32609	22365.3	27927.3	31339	27432.7	22582.3
1_2-dihydroxy-3-keto-5-methylthiopentene dioxygenase OS=Homo sapiens OX=9606 GN=ADI1 PE=1 SV=1	5.32	21555.5	3505.38	Q9BV57	11	56.98	0	MTND_HUMAN	30334	28038.3	30295.3	29535	33911	36400	80824	75527	82340	58139.7	55874.7	63430.7	105891	107936	118759	30775.7	28896	29733	34955	32581.7	35847.3	14115	15937.3	15955.7	14058	14183.7	14700.3	15539	14965.7	14881	18294.7	16068	14850.7	20357.7	17597.7	13018.3	17306	14573.3	13758.5	41387	33515
Thioredoxin domain-containing protein 5 OS=Homo sapiens OX=9606 GN=TXNDC5 PE=1 SV=2	5.59	48313.2	3503.23	Q8NBS9	19	47.45	0	TXND5_HUMAN	53785	52664.7	49451.7	52413	49298	56489.3	48366.7	48463	58421	60278.3	61146.7	68382.7	63600.7	63428.3	72038.7	61124.3	61526.7	55189.3	54483	57542.7	55166	38494.7	52019.7	48938.7	32885.3	39188.3	38395.3	39123.7	44393	43965	42609	46950	47218.3	54398	50122.7	56693.7	50889	53291.3	55223.7	46302.3	42987.3
Heterogeneous nuclear ribonucleoprotein D-like OS=Homo sapiens OX=9606 GN=HNRNPDL PE=1 SV=3	9.96	46608.7	3500.04	O14979	10	24.52	0	HNRDL_HUMAN	13165.3	11476.6	10661.9	8617.03	11045	14793.2	9955.06	9799.57	7974.84	10681.5	5646.55	11528.4	8337.63	8166.12	9697.67	20449.5	84112	51267.5	19596.1	14888.4	17322.7	10693.3	14945.7	13850	9447.57	15119.8	14115.5	10965.7	14273.3	13625.2	9060.59	8668.03	11665.3	9951.08	9248.05	9470.78	12348.6	15894.7	16899.2	13161.7	14017.5
Transcription elongation factor SPT5 OS=Homo sapiens OX=9606 GN=SUPT5H PE=1 SV=1	4.77	121399	3498.87	O00267	49	47.84	0	SPT5H_HUMAN	17430.3	15070.7	15606	24886.7	26561.3	25499.3	24040.3	25546.3	28407.7	19198	19226.3	20910	18969.3	20399.7	17821.7	16072	15222	14264.3	13714	14794.7	15264.7	26226.3	31419	29842.7	28490.3	29011.7	26759	28244	29836.7	30275	19158.7	17015.7	19660.7	9749.33	9703.67	8175.33	11003.7	10145.3	6396.33	3102
Ubiquitin-conjugating enzyme E2 S OS=Homo sapiens OX=9606 GN=UBE2S PE=1 SV=2	8.71	23959.4	3452.6	Q16763	7	34.68	0	UBE2S_HUMAN						3235						2176										8083.67	6891	6870.67	8061.67	7612.5	6714	8328	6906.33	6266	8185	7650.67	6663.33	4690.67	5903.5	4465.5	5125	3243
Nucleosome assembly protein 1-like 4 OS=Homo sapiens OX=9606 GN=NAP1L4 PE=1 SV=1	4.4	42994.6	3449.99	Q99733	12	38.67	0	NP1L4_HUMAN	14210.5	15555.5	13369.2	30575.3	31259.3	18822.1	34403.2	33852.1	27806.3	31461.6	29203.8	18832.7	16153.8	13740.2	11766.7	10265	7877.17	6459.33	9282.72	12542.7	12008	26276	25527	24569.7	23541.3	19395	21655	32918.7	29761.3	28974	35024	32819	33161	20410.3	21173.7	14986.7	14521.3	10339	12870.7	9066.67	8639.33
60S ribosomal protein L24 OS=Homo sapiens OX=9606 GN=RPL24 PE=1 SV=1	11.85	17893	3446.05	P83731	2	10.83	0	RL24_HUMAN	7826	7237	7823	21338	19461	16248.5	16143	16884	10866		10288	8233.5			6394	7071	7505	5534	14863	13274	8909	22341.5	24659	32394	20122.5	23211.5	24741	18900.5	20607.5	21005.5	19699.5	17979.5	20669.5	7435.5	7031.5	8890	10911	10098	19467	10103	8304
DNA replication licensing factor MCM2 OS=Homo sapiens OX=9606 GN=MCM2 PE=1 SV=4	5.2	102581	3443.21	P49736	41	46.46	0	MCM2_HUMAN	7080	6543.33	6881.33	29069	25578.7	28010.3	29022	27180	28711	13753	13021.7	14566.7	6660.67	7856	6577	4435.67	7786.33	6899.33	7589	11209	8217.67	29778.7	26589	28176.3	28578	23712	23912.7	28032.3	25067	24747	15469.3	15343.3	13209.7	8727.67	12677.3	5831	7821.67	8448	4579.33	7527.67	11996
Ras-related protein Rab-2A OS=Homo sapiens OX=9606 GN=RAB2A PE=1 SV=1	6.11	23716.7	3423.55	P61019	8	47.64	0	RAB2A_HUMAN	12471	11500	11597.7	7855.67	8233.33	10147.3	8971.67	8929	10775.3	11528.3	10861.4	11384.4	9367.25	9612.16	10313.5	11696.7	11457	12756	16125.5	14913	16848	7971.37	5337.02	5961.29	7192	5909.33	6669	8010.33	7515.67	8296.67	10502.8	9781.46	9921.89	10948.7	10470.7	10728.7	8603.67	8710.33	5721.67	3463	3883
Endophilin-A2 OS=Homo sapiens OX=9606 GN=SH3GL1 PE=1 SV=1	5.14	41718.1	3420.89	Q99961	13	30.43	0	SH3G1_HUMAN	20821	17499.3	19403.3	17922.3	17584.7	20503.3	17744	18782	19010.7	18093.7	17794.3	23168.3	18249	17389.7	17873	17727.3	16791.7	20453.7	13210.7	11867.3	14128.3	26901.7	36290.7	39793.7	21060	20832.7	18803	25349.3	19357	18713.3	18486.3	26805	20150.7	28150.3	25277.7	21617.3	40783.3	44511.3	18615.7	8839.67	11170
Succinate--CoA ligase [GDP-forming] subunit beta_ mitochondrial OS=Homo sapiens OX=9606 GN=SUCLG2 PE=1 SV=2	6.07	46852.9	3420.23	Q96I99	21	43.06	0	SUCB2_HUMAN				16963	15436.3	22176	16751.7	15180.7	21431	7983.33	7394.33	10875.7										11385	12023.7	13676.7	13934.3	15343	12316	21773.3	11330	12834.7	8203.67	7033.67	7576.33
Thioredoxin-like protein 4A OS=Homo sapiens OX=9606 GN=TXNL4A PE=1 SV=1	5.45	16900.5	3418.48	P83876	5	35.92	0	TXN4A_HUMAN	10247	8334	8118.33	9103	8274.33	8141.67	10590	9162.33	7510	13853	13633.3	13199.3	9403.33	9161.33	8184.33	8946	7052	5761	5901	4241		5114.33	4690.33	4290.33	6422.67	5612	6098.33	7312.67	6351.67	6504.33	8756	8532.33	8607	9171.33	9504.33	9703	7457.33	7905	9935.5	2770.5
Hypoxia up-regulated protein 1 OS=Homo sapiens OX=9606 GN=HYOU1 PE=1 SV=1	4.97	111564	3416.12	Q9Y4L1	52	56.16	0	HYOU1_HUMAN	35658.3	34617.7	35972.7	39471.7	38884.7	42923.3	38239	39321.3	44895	38158	40956	44462.3	43123.3	42667.3	42751.3	24524.3	23977.3	24122.7	21348.3	22093	21408.3	52804.3	46187.7	62541.3	49448.7	44958.7	42415	84027	52158.7	53037.7	82774	44705	57909	66586.7	64967.7	47299	62418	63728	46363.7	26619.3	23708
Early endosome antigen 1 OS=Homo sapiens OX=9606 GN=EEA1 PE=1 SV=2	5.42	163435	3410.95	Q15075	93	57.48	0	EEA1_HUMAN	37985	38624.7	36610	29324.3	33202.7	23561	26858	27621	23436.3	39028	36344.7	29184.7	33899.7	34064.3	34611	63962	62130.3	48472.7	44532.3	53327.3	48007	20921.3	18441	22586.7	19214.7	17317.7	18910.7	20685	18899.3	22307.3	22881.7	22209.3	20806.3	25934.3	28668.7	23318	32700	33600.3	30827.7	39938.3	37089.7
Glutathione synthetase OS=Homo sapiens OX=9606 GN=GSS PE=1 SV=1	5.58	52556	3410.05	P48637	20	42.62	0	GSHB_HUMAN	35122.3	34081	33529.7	20323.7	20224.3	19985.7	20454.7	19281.3	16201.7	23589.7	21929	21975.3	26357	25481.7	22537.3	29048.7	26067.7	22653	11947.3	12502.7	10734.7	21418.7	19805.3	20346.7	22943.3	20179	20739	24170	21512.3	21509.7	24558.3	20604.7	19581	24529	25582.7	25155.7	30861.7	30740.3	31422	4890.67	5358.67
Valine--tRNA ligase OS=Homo sapiens OX=9606 GN=VARS PE=1 SV=4	7.37	141731	3405.01	P26640	45	35.6	0	SYVC_HUMAN	8902.5	13604	11063	32364.7	30275.3	39494.3	25932.3	23746	31256	9851.67	9115.33	13627	6721.67	8697.5	12038	11079	9646	11546	9221.5	9535.5	10960.7	54942.7	49002.3	48501.3	63128.3	52800	54669.7	37117	31374	33336.3	26442	27559.7	19881.7	17222.3	16439.3	14420.7	20942.3	20927.3	21857.7	12711.7	12715.7
Glucose-6-phosphate 1-dehydrogenase OS=Homo sapiens OX=9606 GN=G6PD PE=1 SV=4	6.43	59713.1	3401.89	P11413	28	53.01	0	G6PD_HUMAN	15753	11708.7	9350.67	18168.7	18804.7	25271.3	19737	18808.7	25419	19028.3	19624.3	23687	11739	10436	12455.3	9391	9661.33	7583	12747.3	10537.7	10676.7	30030	25328	25929	32686.7	24889.3	24152	34543	26424.7	25134	40808.7	40405.7	27267.3	25703	27414.7	14826.7	20287.3	20036.3	21294	20378	18041
Cyclin-dependent kinase 3 OS=Homo sapiens OX=9606 GN=CDK3 PE=1 SV=1	9.16	35159.9	3384.14	Q00526	10	37.05	0	CDK3_HUMAN	4024				6607.5	9243.33	1321.65		9870			15446			11752.3			13030			7933.33	1905.85	2416.33	3427.33	6390.28	5772	6508	2764.94	3710.13	3273.37	5292	5867.33	6361	6620.71	7980	6234.67	7804.5	8434.5	8839	9832	8244.58
Mitogen-activated protein kinase 1 OS=Homo sapiens OX=9606 GN=MAPK1 PE=1 SV=3	6.57	41789	3366.2	P28482	20	51.67	0	MK01_HUMAN	12578	12738.7	11090.7	13597	12376	15754.7	15542.7	14422	17090.7	17032.7	16789	19592.3	11851.7	12376	12971.7	10716		4343.67	10233	9761	6108	23790.3	22428.7	24814.3	19984	20801	22281	25137.7	24823.7	24352	29154.3	27867.3	29095.7	24470	23196.3	26608	7369	7427	7316.67	5446.59	4190.68
Quinone oxidoreductase OS=Homo sapiens OX=9606 GN=CRYZ PE=1 SV=1	8.69	35377.8	3331.75	Q08257	14	50.15	0	QOR_HUMAN	10895	7069.33	10947.7	14635.7	14244.7	16173.7	14475.7	14076	15784.7	17960.7	17982.3	18793.3	13193	12456.7	14827.7							11227	14627.7	15369	12787.3	13996.7	14402	13974	16236.7	16459.7	18250	14395.3	21548.3	14425	14507	16807.7	2786			6210
Phosphoserine phosphatase OS=Homo sapiens OX=9606 GN=PSPH PE=1 SV=2	5.39	25178.8	3330.2	P78330	7	27.11	0	SERB_HUMAN	20478	19151	21035.7	32956.3	36960	41123.3	32342.7	34046.7	37809.7	33123	32600	33800.7	18837.3	17341	15853	21139.7	21460	18739.3	18527.7	19916.3	17419.7	12388.7	13914.3	12814.3	16924.7	12401.7	11985	16006	13802.3	13919.3	17674.3	14414	17773.3	18031.3	17620.7	18649	21171	22851.7	25086.3	11941	11535.7
Coactosin-like protein OS=Homo sapiens OX=9606 GN=COTL1 PE=1 SV=3	5.35	16059.1	3324.11	Q14019	10	55.63	0	COTL1_HUMAN	9342.67	9844.33	9476	12291.7	12070.3	13375.3	12177.7	12512	11936.3	14985	13511	16039	11617	10794	10870.7	9859	8989.67	9562.67	9519.33	10142.7	10463.3	15468	11457.7	12909.3	15542.3	13588	12910	16109.7	15535.7	14678.3	17978.7	16325.7	14946.7	16773	16344.3	14687.7	13756.3	14633	15909.7	8752.33	8489.67
COP9 signalosome complex subunit 5 OS=Homo sapiens OX=9606 GN=COPS5 PE=1 SV=4	6.12	37807	3316.26	Q92905	15	52.99	0	CSN5_HUMAN	12388	12394	10898	17269.3	15660	15687.3	17055	16735.7	16275.3	21491.7	19824	19500.3	11480.3	12392	10805.3	6607	5830	6747			10763	19257.7	19378.7	20403.3	17882	17970.7	19088.7	20623.7	20957.3	21527	24519	27086	23721	18316.3	17328	15755.7	11172	11429.7	8907	13018	14799
Mannose-6-phosphate isomerase OS=Homo sapiens OX=9606 GN=MPI PE=1 SV=2	5.57	47226.3	3301.72	P34949	13	34.28	0	MPI_HUMAN	4796	4713		22931.3	22670.7	23923	18133.3	16475.7	17912	11982.7	11812	11644.7	3015	2875	4173.33			3199	4083		3403	19276	21128.7	20400.3	16160.7	21717.3	15690.7	15135.3	16831	15871.3	12804.3	12343.3	13599.7			4625.5	6787		6321
Ubiquitin-conjugating enzyme E2 D2 OS=Homo sapiens OX=9606 GN=UBE2D2 PE=1 SV=1	7.84	16963.4	3291.07	P62837	4	18.37	0	UB2D2_HUMAN	38191	35992	33551	48209	47626	17556.7	48977	46047	52039	44575	43503	50596	29978	32012	32804	21482	19058	20028	19694	18185	20080	44641.5	39151	36269.5	36228	41194	33615	35970.3	33208	33719.3	33405	32458.3	31112.3	28623.3	27976.3	33450	50804	54323	33745	17266	12177
Splicing factor_ proline- and glutamine-rich OS=Homo sapiens OX=9606 GN=SFPQ PE=1 SV=2	9.95	76263.6	3284.28	P23246	28	37.34	0	SFPQ_HUMAN	14369.3	13404.3	13064	40672.3	38298.3	48637.3	40255.3	36454.3	49141.7	22921	21736.3	31830	16409	15539.6	24344.8	9546	10069	10403	13916	13824.3	13371.7	37545.7	32299	31168.7	39079.3	35766.7	35380.3	37591.7	37474	39140.7	25650.7	26169.7	24774	15173.7	14416.7	12891.7	15299.7	14380	16312	13277	11187
Ubiquitin-conjugating enzyme E2 E2 OS=Homo sapiens OX=9606 GN=UBE2E2 PE=1 SV=1	7.72	22540.3	3282.44	Q96LR5	5	25.37	0	UB2E2_HUMAN	2597.5			3430.06	3479.87	4028.31	4137.82	4293.74	5523.72	4575	4285.43	5080.92	1895.38	2744.48	5186.26			1962.75			2409	10154.5	9171.74	8525.31	7305.3	6550.66	6796.6	6704.54	6898.25	7138.65	5004.93	7385.02	6639.12	6863.18	6584.6	6036.69	3074.97	2998.33	3085.19	3993	3345
ATP-dependent 6-phosphofructokinase_ muscle type OS=Homo sapiens OX=9606 GN=PFKM PE=1 SV=2	7.9	86038.1	3277.55	P08237	29	39.36	0	PFKAM_HUMAN	50267.7	47325	47437	23540.3	25436.7	23945.7	27187.7	34856	28072.3	37725.3	34731.7	31768	62949.3	58073	57924.3	59339	59743.7	56415.3	50725.7	48717.3	46135.3	24341.3	24602.7	26241.3	21336.7	22819.3	25153.3	26825.3	25161.3	27150	31015	31701.7	32384.7	36357.7	36864.3	35907.3	44604.3	41703.3	37685.3	17393.3	19400.3
Ferritin heavy chain OS=Homo sapiens OX=9606 GN=FTH1 PE=1 SV=2	5.2	21396.8	3264.44	P02794	5	30.6	0	FRIH_HUMAN	29599.7	26130	26243.7	15285	15852.7	21050.7	18518.3	17090.3	22529	19981.3	22540.7	25491.7	30909.3	31132	28553.3	37698	34097	34638.7	39130	38125.7	41145.7	1944			2735			1582			1216			1886			7747	7552	8932	52163	33861
Translin-associated protein X OS=Homo sapiens OX=9606 GN=TSNAX PE=1 SV=1	6.13	33226.6	3253.43	Q99598	15	57.24	0	TSNAX_HUMAN	9624	13954.7	11675	18309.7	20994.7	20768.7	17314	18460.7	17848.3	18497	18726.3	20451.3	11380.7	10755.3	11531.3	14100.3	13858.3	14371	11631.3	12571	11797	24584	25437	25346.3	26842.3	25974.3	26363.3	24926.3	25875.3	25655.3	26572	27032.7	26709	11707	11977	15714	14574	14488.3	16520.3	6272	5050.67
Fumarate hydratase_ mitochondrial OS=Homo sapiens OX=9606 GN=FH PE=1 SV=3	9.18	54808.2	3249.92	P07954	20	48.43	0	FUMH_HUMAN				20295	20745.3	25434.7	20096.3	19344.7	24985.3	12977.7	11833.7	13143										23321	27759.3	27150.3	24337.7	27494.3	27896.3	22922.7	27005.7	28927.3	22849	22725.3	25093.7	8851
RNA-splicing ligase RtcB homolog OS=Homo sapiens OX=9606 GN=RTCB PE=1 SV=1	6.84	55723.7	3245.75	Q9Y3I0	20	41.39	0	RTCB_HUMAN	16461.7	16035.7	16115	35844.3	36508.3	51021.3	29155	33495.3	41892.7	19061	19759.7	22703.3	14362.7	15856	16715	10105.7	9741	10114.7	6416.33	5984	9075.67	32440	35745.7	36100.3	29823.7	29819.3	32821	28478.7	29076	30211	21830	22661.3	21494	22256	22588	22346.3	23080	21991.3	20852	6811.67	4813.67
Phosphoribosyl pyrophosphate synthase-associated protein 1 OS=Homo sapiens OX=9606 GN=PRPSAP1 PE=1 SV=2	6.84	39678.9	3243.3	Q14558	11	37.36	0	KPRA_HUMAN	6057.27	6851.77	5621.92	9543.86	9185.7	9816.61	9558.75	10271.4	9858.19	10948.1	10269.6	10977.8	6816.18	8029.11	7289.63						1801.5	9199.42	10103	10390.7	9460.33	10093	10290.3	11630.3	11532	11893	13540.4	13948.7	13219.1	9918.23	9036.29	9413.14	7013.94	6199.58	7189.72
Platelet-activating factor acetylhydrolase IB subunit beta OS=Homo sapiens OX=9606 GN=PAFAH1B2 PE=1 SV=1	5.52	25740.4	3240.87	P68402	3	15.72	0	PA1B2_HUMAN	9028	7898.5	7754	17247.3	17552.3	16875	14399.3	15037.7	16272	11954.3	11027.3	11981.5	4590.5	4955	7821	10231	9337.67	8366	10106	8442.33	8400.5	15318	25428.5	26485.5	14733	20146.5	22967.5	15266	20189.5	21158.5	13325	13652	15795.5	6808	10799	14091	11639	14167	10987
Na(+)/H(+) exchange regulatory cofactor NHE-RF1 OS=Homo sapiens OX=9606 GN=SLC9A3R1 PE=1 SV=4	5.45	39153.6	3228.32	O14745	19	61.73	0	NHRF1_HUMAN	24597	21437	22172.7	19404.3	18678.7	15489.3	17839	18326	15547.3	21038	21165.3	20042	23068.7	23853.7	23983.3	21635	21237.3	21587.7	25597.7	24033	25773	15808.3	17838.3	17226.3	17578	15469.3	15557	21222.7	19666	19571.7	25778.3	25226	22027.3	38953.3	36851	29797.7	40689.7	41870	33159	45743.3	36279
Replication protein A 32 kDa subunit OS=Homo sapiens OX=9606 GN=RPA2 PE=1 SV=1	5.73	29361	3221.02	P15927	7	34.81	0	RFA2_HUMAN	25224.3	30931.3	27508.7	39907	42260.3	34184.7	34886.7	37202	32271	37044.7	39122.3	31756.7	29914.3	31884	25475.7	11800	14456.7	10157	11520.7	11660	11752	32202	37860.3	34553	33315	34674.7	32923.7	34879.7	32492.3	30192.7	30111.3	26965.7	30092.7	19108	19897	21366	14323.7	14209	14526		3119
Aconitate hydratase_ mitochondrial OS=Homo sapiens OX=9606 GN=ACO2 PE=1 SV=2	7.35	86166.9	3204.83	Q99798	25	36.67	0	ACON_HUMAN				28792.7	30560	28381	25479.7	26520.7	24620	5702	4111	4493.67	2724	3852								14325	12812.7	11940.7	14115.7	11393	11803	11962.7	11068	10935.7	5652.33	4204	4886.67
Ubiquitin-conjugating enzyme E2 E3 OS=Homo sapiens OX=9606 GN=UBE2E3 PE=1 SV=1	6.99	23197.8	3203.6	Q969T4	5	24.15	0	UB2E3_HUMAN	2597.5			6631.96	6532.09	9112.02	6634.78	6637.51	9122.94	4253.67	3980.71	5951.75	882.619	1278.02	2415.08			1962.75			2409	9061.15	8103.26	7749.36	13149.4	12543.7	12324.7	11190.1	10775.8	11166	7828.07	8656.31	7560.38	4148.82	3984.4	3326.31	3666.53	4229.51	3951.81
WD repeat-containing protein 61 OS=Homo sapiens OX=9606 GN=WDR61 PE=1 SV=1	5.04	33751.7	3197.14	Q9GZS3	13	46.89	0	WDR61_HUMAN	14219.5	10276	10374	17198	16214.3	14033	10926.3	9596	12708.7	10688	8295.33	12759	11567.7	9261.33	10710			2754	3715		2976	14469.7	14652.3	15421.3	10984.7	11084.7	11334.3	9940	9604	9742	9981	9954	10508.7	10234	9898	11848	5585	5467.67		28556	29385
Isochorismatase domain-containing protein 1 OS=Homo sapiens OX=9606 GN=ISOC1 PE=1 SV=3	7.19	32521.9	3193.33	Q96CN7	13	43.62	0	ISOC1_HUMAN	26276.3	27427	29487	20339.3	16381.7	16751	19505	15561.3	16471.3	21966.3	27918.7	20618.3	29254.3	26942.7	18788.7			3441.67			3220.33	15575	16247.3	17466	17497	18142.7	19069.7	17993.7	18716.7	22672.7	25410.3	25014	24893.7	22843	23838	22494	10356.7	9547.67	10375.7
ATP-dependent RNA helicase DDX1 OS=Homo sapiens OX=9606 GN=DDX1 PE=1 SV=2	6.84	83401.7	3187.38	Q92499	26	42.16	0	DDX1_HUMAN				40714.7	41537	46570.3	40526	44364.3	45052.7	18509.7	18017	18230.3	5546.5	5256	5107.33			3161	3983.5	4505.67	5725.67	31165.3	34544	33503.3	39673.7	36506.3	35956	30533	30455.3	33237.3	19053.3	17401.7	21043	7038	7051.33	6390.5	6865.67	3686.67	6104.5	2552
Peripherin OS=Homo sapiens OX=9606 GN=PRPH PE=1 SV=2	5.21	53765	3166.56	P41219	13	30.21	0	PERI_HUMAN	38053.9	119139	117309	23002.8	22003.7	134540	14143.7	13021.6	16701.8	44692.8	44884.9	167632	105445	39707.7	43358.5	28888.5	32056.5	35222	24786.2	26933.4	28949.7	81372	15138.7	130698	12342.3	8926.39	7358.75	12707	11182.3	11283.3	18444.6	19026.2	13505.8	22787.7	22760.2	16266	22498.8	21018.2	11659.4	11232.3	10651
DNA replication complex GINS protein PSF3 OS=Homo sapiens OX=9606 GN=GINS3 PE=1 SV=1	5.02	24591.7	3166.4	Q9BRX5	8	44.44	0	PSF3_HUMAN	5888	6243	5283	5708.67	5330.33	7490	5484	5142	7352.67	4187.67	3616.33	5299	3991	4380	5892	12779	11482	12425	10481	9380	11172	6984	6690	6497.33	6007.33	7102	7208.67	5613	7684	7527.33	4974.67	5194.33	5882		2128		3735	4281
T-complex protein 1 subunit zeta-2 OS=Homo sapiens OX=9606 GN=CCT6B PE=1 SV=5	6.92	58391.8	3166.1	Q92526	7	12.45	0	TCPW_HUMAN				4271.67	4409.08	3992.33	5136.07	5176.36	4696.39	6373.77	6257.12	6240.9	13770.2	13751.5	16212.8	9419.63	11356.8	9324.74				5449.77	5118.45	4844.83	7641.97	6269.55	5486.43	9066.42	7375.46	7398.89	13881.8	12549.6	11536.2	8225.55	8425.6	7290.96	8378.35	7715.37	9332.22	3348.2	2980.08
Cullin-4B OS=Homo sapiens OX=9606 GN=CUL4B PE=1 SV=4	7.08	104552	3165.03	Q13620	59	56.19	0	CUL4B_HUMAN	14314	14567.3	14131	15279.6	16590.7	19463.3	22445.7	22753	19871.7	22440.3	19292.7	25390.7	14992	14752	17640.3	13518	15165.5	13752.9	13225.3	19710.5	14391.7	25956.7	28017	29755	26701	27848	27759.7	26859.7	28302.7	27674.7	31677.7	31066	28179	21388.7	20690.7	19622.7	7382.67	8573	8608.67	7229.08	27361
CTP synthase 1 OS=Homo sapiens OX=9606 GN=CTPS1 PE=1 SV=2	6.03	67374.8	3158.34	P17812	20	41.96	0	PYRG1_HUMAN	4778.1	4959.88	5081.01	21048.3	24008.7	22797.5	20624.8	20075.3	19825.7	13168.1	12849.6	13339.6	5173.33	5994.67	7420	1395.82	1713.79	2869.4	1191.01	1269.94	3476.36	33698.3	32896.6	31312.1	31723	31579.6	30441.7	28331.3	27615.3	26803.7	21189.7	22835.3	19562.7	8468.33	8846.67	6758.67	7854	8086.67	7694.67	6692	4490.04
Hepatoma-derived growth factor-related protein 2 OS=Homo sapiens OX=9606 GN=HDGFL2 PE=1 SV=1	7.39	74488	3154.82	Q7Z4V5	26	39.49	0	HDGR2_HUMAN	27524.3	26750.3	24506	27847	27555	27427.1	28463.7	27473.3	29546.7	23369.7	24017.3	27047	29658.3	30531.7	32413.7	28990.7	28115.7	33703	36258.3	36035	42658	31594.7	32526.6	29280.8	33128.8	29124.1	30338	34255.7	32459.3	31691.3	39026.2	33605.2	32261.8	36093.2	32823.1	30033.8	38344.8	35256.3	30211.5	53012.7	45659.7
BRCA2 and CDKN1A-interacting protein OS=Homo sapiens OX=9606 GN=BCCIP PE=1 SV=1	4.31	36321.7	3152.8	Q9P287	12	49.68	0	BCCIP_HUMAN	8644	9581.33	9053.33	26492.7	26843	21822.3	18163.7	17941.3	20902.3	17283	22715.3	17921.7	8703.67	8040	14285.7	8455	8512.33	16251	10526.7	9765	19733	20030	27798.7	27981.7	21203	28837.3	28035	22870	27386.3	27662	20791	22103.7	26007.7	9371.33	9255	14527.7	8889.67	7623.67	11060.7	3926	10332
Protein FAM50A OS=Homo sapiens OX=9606 GN=FAM50A PE=1 SV=2	6.43	40241.7	3145.95	Q14320	23	59	0	FA50A_HUMAN	7165.41	10087.7	8600.81	18850.7	19616.7	21536.6	17282.3	18229.3	20729	13736.7	13959	14289.3	14227.8	16533.3	17101.4	14326.2	12938.3	15360	11406.1	13233	14197.1	18868.4	21873	21403.2	15213.9	19733.5	19995.5	15324.7	17971.3	17490.9	12849.5	10276	12270	10731.3	16120.3	9509.09	16200.9	11277	9677.05	13368.6	16363.8
Leucine-rich repeat flightless-interacting protein 1 OS=Homo sapiens OX=9606 GN=LRRFIP1 PE=1 SV=2	4.39	89880.5	3144.74	Q32MZ4	30	40.35	0	LRRF1_HUMAN	25512	24511	23144.3	19029.7	17979.3	19523.7	21219.7	20809	27275.7	23447.3	21829.3	26625	23772.7	25282	31230	27834.3	28197.3	32210.7	30487	29582.7	35130	37620.7	34462.3	32408	38846.7	32191.3	30163.3	37206.3	30038.3	31329.3	47450	49847	37012.7	58083.7	53227	41946.7	70297.3	65605.7	50529.7	61627.3	54398
Interleukin enhancer-binding factor 3 OS=Homo sapiens OX=9606 GN=ILF3 PE=1 SV=3	9.05	95737.7	3133.09	Q12906	37	58.84	0	ILF3_HUMAN	27753	25972.7	26307.3	37924.3	37540	42451.3	31591.3	27544.6	32118.4	30283.3	26856.7	32147	21601	22520.3	24005.7	8565.67	7980	9831.33	7736.67	7665	9444	39451	39762.5	39282	39302	37400.3	37681.7	39670.7	38370.3	36664.7	46620.3	43700	39671	30695.7	28759.7	27142.7	25805	25388.3	25654.7	5414	4113.33
Acyl-CoA-binding protein OS=Homo sapiens OX=9606 GN=DBI PE=1 SV=2	6.17	10044.4	3120.59	P07108	3	37.93	0	ACBP_HUMAN	7251.5	12063.5	11816.7	11452	5982.5	11283.5	10975	9997		7352.33	9939	3522.5	12040	12186.7	16692	11080	12114.5	11023	13959.7	13763	14202.5	4907	2827	2258	3158.33	4843	4594.5	3974	4482	4498	2980.5	3890	4672	7112	8381.5		4983	5401	4731	11468.5	9480
UPF0160 protein MYG1_ mitochondrial OS=Homo sapiens OX=9606 GN=C12orf10 PE=1 SV=2	6.23	42791.5	3117.26	Q9HB07	16	48.14	0	MYG1_HUMAN	18573.7	17519.7	18282	19544.3	19212.3	18640	18084.7	17846.3	17039.7	22510	20212.3	18081	16448.3	16109	13642	12123	10991.3	9081	9271	8512	8352	17772.3	20564.3	20313.3	18103.7	21337.7	21750.7	15807.7	18707	18343.7	16494.7	16425.7	18036.7	12157.3	11979.3	13949	10811.7	10885	12690	4204	3328
Ribonuclease inhibitor OS=Homo sapiens OX=9606 GN=RNH1 PE=1 SV=2	4.52	51798.4	3114.81	P13489	10	19.74	0	RINI_HUMAN	12342.3	11859.7	11901	28977.3	28338.7	32435.3	27880.7	28482	32023	34153.3	31512	39301	9690	10203.7	14909	6306.33	6135	8215	6222.33	6707.5	8851.5	42165.7	33017	32513	39029	30364.7	28849.3	43398	36543.7	34473	49496.3	48133	39511.7	20975.3	20327.7	17058.3	9227.67	9392	7731.33	6327.33	4688.67
Methionine adenosyltransferase 2 subunit beta OS=Homo sapiens OX=9606 GN=MAT2B PE=1 SV=1	7.02	37894	3114.39	Q9NZL9	16	47.01	0	MAT2B_HUMAN	18058.3	17723.3	17905.7	18638.3	18449	16810.3	19625.3	19072.3	16312	23409.7	22412.3	17397.3	12163.3	12568	12537.3	4178.67	4032.33	3776	4338.33	4860.5	3790.33	15822	16648	17222	16998.3	18414.3	18055.7	19737.3	20521	20690	19760.7	19628.3	21513.7	20260	20131	17744	12750	12650.3	12309.3	3069
Importin-7 OS=Homo sapiens OX=9606 GN=IPO7 PE=1 SV=1	4.51	120828	3110.75	O95373	25	26.78	0	IPO7_HUMAN	6018.5	8821	6254.5	15660.3	16966.3	20155.7	16745.3	19597.7	23035.3	17001.7	16662.7	18989.7	6146.67	7311.67	8082.67			3158			3364	26731.3	30012.3	28468.3	28492.7	28911.3	29337.3	31423	29178.7	30092	28475	27309.7	26982.3	10318	10612	10387	7961	7536.33	6491		6340.5
Beta-centractin OS=Homo sapiens OX=9606 GN=ACTR1B PE=1 SV=1	5.99	42407.5	3108.23	P42025	13	38.83	0	ACTY_HUMAN	12667	13772.9	13082	15487.2	13786.5	20017.5	23433.7	23089	30462.3	17506.3	18273.3	21374	18039.3	18555.3	21429.7	12112.9	14359.7	15175.3	11352.3	11973.7	13552.7	30873.5	26099.4	28027	48488.7	38435.7	38108.9	42679.9	33419.8	32904.2	32608.8	35821.8	29636.1	41988.9	40988.3	33369.3	36921.6	30425.2	26719	12914.9	11037.7
NPC intracellular cholesterol transporter 2 OS=Homo sapiens OX=9606 GN=NPC2 PE=1 SV=1	7.63	16912.4	3100.73	P61916	2	11.92	0	NPC2_HUMAN	49778	30745.5	31688	18961.5	20079.5	23935.5	17044	18066	24275.5	26776.5	31736.5	37602.5	33015.5	38430	39667	39870	47771	47167.5	43042	53397.5	49370	6563	8478	8960	6598	9142	9910	9241	9974	11855	11311	10111	12318	18048	18763	21157	22423	28161	26127	21099	27868
Isoleucine--tRNA ligase_ cytoplasmic OS=Homo sapiens OX=9606 GN=IARS PE=1 SV=2	5.77	145810	3093.09	P41252	45	37.56	0	SYIC_HUMAN	23876	21280	22020.7	40062.3	42602	46755	27808	28140.7	33566.7	14383.7	23443.7	27415	22099.5	24324.3	26600.7	22652	22296	28913.7	26289.7	26939.7	33727.3	40376.7	41986.3	40424.7	40304.7	38626.3	37268.3	11749.3	12869.3	13161	9714.33	10786.3	10055.3	12234.7	13299	10864.5	13519	16390	13086.5	25614	16560
Diphosphoinositol polyphosphate phosphohydrolase NUDT4B OS=Homo sapiens OX=9606 GN=NUDT4B PE=3 SV=1	5.98	20662.3	3092.81	A0A024RBG1	3	19.34	0	NUD4B_HUMAN	38112	38914	33850	12601.7	12994.7	13011.3	10851	10797.7	15803	10614	26093	14815	28807	16993	17130.5	42523	41836	39052	47303	49741	45200	9624	11099	10988.7	12401.3	13065.3	12004	9460	10027	10166.3	9183.67	12258.5	9336	13040.5	12435	26935	16881	32815	38994	56048	55991
Keratin_ type I cytoskeletal 18 OS=Homo sapiens OX=9606 GN=KRT18 PE=1 SV=2	5.17	48057.9	3089.95	P05783	23	66.98	0	K1C18_HUMAN	15711	15208.7	14913	22476.3	16422.7	19029.3	28201.3	21494.3	23050.3	19942	26841.3	20761	14784	13661	15275	14306.7	13485.7	13629.3	16176	15707.3	14835	21212.7	19521	19614	24691.3	21161.3	20853	30624	25061.3	25489	20587	22706.3	20146	15291.3	14773	14335.3	11705.3	11069	10585.3	18363.3	18433
Ras-related protein Rab-13 OS=Homo sapiens OX=9606 GN=RAB13 PE=1 SV=1	9.72	23002.3	3085.89	P51153	6	28.08	0	RAB13_HUMAN				5265.5	4544	5499.33	4214.5	4919	4454.33	2425		3372										5425.5	5198.33	4747.67	5550.67	5025.33	5200	4544	3862.33	3480.67	4398.33	4057.33	4182	2049.37	2518
Platelet-activating factor acetylhydrolase IB subunit alpha OS=Homo sapiens OX=9606 GN=PAFAH1B1 PE=1 SV=2	7.04	47208.3	3084.91	P43034	20	50.98	0	LIS1_HUMAN	132504	100132	132580	161573	157394	161037	152369	142902	154642	121343	134408	153431	107215	119614	99695	101038	76580	95912	139165	118074	120945	40879.3	49720.7	50825	41458.7	44681	44220.7	52422	51897.3	52019.7	46112.7	40203	46598.3	49640.3	44085	46321.3	50556.7	46810.3	51426.7	17790	15338
Serum albumin OS=Homo sapiens OX=9606 GN=ALB PE=1 SV=2	5.89	71362.7	3080.84	P02768	15	24.47	0	ALBU_HUMAN	132263	186976	105536	161085	109538	291757	165164	152345	186453	186390	91547.7	251767	93969.3	175829	204503	95937.3	152099	222931	159103	150646	263695	26620.7	22971	23318.7	24025.7	22585.7	28639.7	40361.7	29170.7	30735.7	46577	43026	30396	65887.3	50961.7	39764.7	67626.7	60996.3	59986	52743.7	50152
4-trimethylaminobutyraldehyde dehydrogenase OS=Homo sapiens OX=9606 GN=ALDH9A1 PE=1 SV=3	5.57	54714.5	3077.85	P49189	17	35.43	0	AL9A1_HUMAN	32926.7	31786.7	32635.3	40767.3	41106.3	36277.7	43634.3	39677.7	37714.3	39213	41048	39819.3	37111	34530.3	33670.7	18492	17713.3	16440.7	7617	9189	8827.67	26478.3	27302.7	26811	27869	26160.3	25437	28813.7	25802.3	25843	31524.3	31306.7	29685.7	30615.3	31078.3	27187.7	21195.3	21455.7	21235.3	14161	22202
Extracellular glycoprotein lacritin OS=Homo sapiens OX=9606 GN=LACRT PE=1 SV=1	5.28	14246.1	3075.33	Q9GZZ8	2	14.49	0	LACRT_HUMAN																						3976.5	4581	4576.5	6041	6158.5	6050	6875.5	7450.5	6375.5	6400	5774.5	7021	7602	6418	7805.5	7887	9174	14663	48761.5	90347
Troponin C_ skeletal muscle OS=Homo sapiens OX=9606 GN=TNNC2 PE=1 SV=2	3.86	18179.2	3072.19	P02585	3	16.88	0	TNNC2_HUMAN																						1707			968			1115.5			1641.84
High mobility group protein B3 OS=Homo sapiens OX=9606 GN=HMGB3 PE=1 SV=4	8.73	23151.1	3063.52	O15347	6	29.5	0	HMGB3_HUMAN	12183.3	10658.7	9965.33	10029.7	10437	12038.7	11021.3	10599.7	12422.7	11783.7	11010.7	13757.3	13858.3	13492	15352.7	16363	14287.3	15845	21211.3	20916.3	22805.3	11805.3	13462	12914.7	12567.7	12850.7	13002	12140.3	13285.3	13221.3	13177	12663.3	13641.3	16733.7	16351.7	15444.7	19594	17492.7	16549.7	19241.7	16980.3
Transportin-1 OS=Homo sapiens OX=9606 GN=TNPO1 PE=1 SV=2	4.65	103838	3050.26	Q92973	23	27.17	0	TNPO1_HUMAN	6865.5	6474	5136	21285.1	20801.7	24450	20551	21950.7	25109.7	13143	13272.7	14962.3	7996.33	8349	9106		2942.58	4006.33	3512.5	4268	4738	29003.7	31353	29811.5	27552.3	29889.2	28885.8	25661.3	25445	25470.3	18342.7	18041.3	18148	9185	10201	9221.67	8569.33	8054	8401.33	3636.33	3915
RNA-binding protein EWS OS=Homo sapiens OX=9606 GN=EWSR1 PE=1 SV=1	9.54	68763.5	3036	Q01844	11	17.99	0	EWS_HUMAN	53263.7	59561	55695	43495	44273	53305.7	44581	45279.3	51128.7	54926.7	54726	61776	71109	73984	72378.7	76584.3	75710	77655.3	80730.3	80416.7	97091.7	45039.7	40175.7	39783.7	42149.3	32753.3	32075	55358.3	43457	41706.3	43852.3	48253	37480.3	62105.7	57131	48020.3	63312.7	61994.3	53367.7	66784.3	51916.3
Coatomer subunit zeta-1 OS=Homo sapiens OX=9606 GN=COPZ1 PE=1 SV=1	4.5	20255.3	3035.6	P61923	5	40.68	0	COPZ1_HUMAN	10594.5	8797	9462	16735	13338.3	12197.7	15991.7	16113.7	12792	15594	14873	13067.3	10365	10844.7	8254.67	14996	8889	6945	8533.5	7925	6905	11766.7	12564	12278.7	17305	15445.7	15336.7	16616.7	15547.7	15469.7	19029.3	18030	17252	15157	15406	12659	10421.5	13841	20168	21859	24359
Phosphoribosylformylglycinamidine synthase OS=Homo sapiens OX=9606 GN=PFAS PE=1 SV=4	5.41	146388	3034.68	O15067	31	31.99	0	PUR4_HUMAN				36907.3	39246.3	45123.7	27949.7	31676.3	38706.3	7051.67	7107	12563.3		2832	3939.67			9427			3707	44712.3	45491.7	43561.7	48884	44973.3	42885.7	38396.7	34083.3	35418	28237.7	29846.7	25102.3	46125.7	44367.7	22866	11405	11643.3	10252	5715	7817
Male-enhanced antigen 1 OS=Homo sapiens OX=9606 GN=MEA1 PE=1 SV=2	3.92	19904.7	3034.07	Q16626	2	15.14	0	MEA1_HUMAN	8644	7318	7791	9932	9174	9493	10043	9478	9145	10413	8920	10003	12092	12469	12004	8693	10258	11215	18376	16175	17407	15467	5554	8425	12889.5	7854	11025.5	10417.5	8671.5	10379.5	11071.5	11705	7454	15318	13978	12003.5	28961	27698	20907	56341	43569
Cathepsin D OS=Homo sapiens OX=9606 GN=CTSD PE=1 SV=1	6.12	45065.5	3031.84	P07339	15	39.81	0	CATD_HUMAN	30700.3	30057.3	28514.3	25532.3	27117	29297.3	24923.3	25848.7	26573	33625	27973.3	29813.3	23818	23056.7	24272	25156.3	23969.3	25016.7	17418.7	18418.3	19415.3	21984.7	20347.7	21629.7	21528.7	22647.7	24148.3	21944	23247	25443	29119.7	27976	28006.3	36209.3	35804.7	36619	34268.7	33972.7	35567.7	7996.33	7537
Hemoglobin subunit delta OS=Homo sapiens OX=9606 GN=HBD PE=1 SV=2	8.23	16169.6	3021.68	P02042	3	19.05	0	HBD_HUMAN	9211.57	8875.6	8829.39	7118.25	6954.5	7221.25	11117	15301	11194	10459.1	11812	6355.46	12409	18363	11235	19438.5	18182.5	15087	24548	20805	19980.7	1520.5	1635.5	1592	1934.5	2362.5	2253	1670	1596.5	1500.5	1303.5	2584.5		1765.5		1481	8374	8802	10946	7474.34	10759
ATP-dependent RNA helicase DDX19B OS=Homo sapiens OX=9606 GN=DDX19B PE=1 SV=1	5.92	54383.2	3019.8	Q9UMR2	16	36.95	0	DD19B_HUMAN	2533	3579.5		2357.96	2383.03	4361.72										1847.5	2329.17		4506	3533.5		5042.23	4799.85	4801.61	8747.21	6616.11	6971.28	2168.87	1970.57	2009.5							3126.5	1903	2314.5	1304.5
Histone deacetylase 2 OS=Homo sapiens OX=9606 GN=HDAC2 PE=1 SV=2	5.53	55934.6	3015.49	Q92769	15	38.93	0	HDAC2_HUMAN	5831.52	7442.19	7430.68	22154.7	22177.6	30913.6	22049.2	21548.7	28926.4	18930.7	15984	21434.1	8786.44	8157.47	11000.6	4430	5424.5	8131.67	4982.75	4852.99	6592.78	32132	33676.7	34363.8	30742.4	34354.4	34493.7	27542.8	30443.3	30166.1	24254.7	23089.6	27271.5	11500.1	10258	13629.7	8296.56	7919.64	7948.52
Acylamino-acid-releasing enzyme OS=Homo sapiens OX=9606 GN=APEH PE=1 SV=4	5.15	82194.1	3007.11	P13798	24	36.61	0	ACPH_HUMAN	31471.7	33316	32460.3	16739	23644.7	35994.3	24994.7	25686	38771.7	33453.3	29958.3	33425.7	38301.3	36512	34571	37654.7	37062	32287.3	32565.7	32207	27704.3	38576.3	32936.7	35080.3	43662.7	37773.7	40236.7	51194.7	41213	43774.3	49247.3	45122.3	39730.3	31573	31586.3	29818.7	27994.7	31090.7	31144	19229	17842.3
Alcohol dehydrogenase class-3 OS=Homo sapiens OX=9606 GN=ADH5 PE=1 SV=4	7.33	40579.7	3004.97	P11766	9	23.8	0	ADHX_HUMAN	28371.7	35107.3	31994	25440	26313	27061	23875.3	25214	28070.7	38229.3	36736	34446.3	33524.3	43333	39290.7	20658.3	20286.3	20031	12443.3	12492.7	12023.3	25028.3	24991.3	23936	26917.7	24704.3	27667.7	30748	28098.7	28278	36236.3	35570	34938.7	26108.3	28816.3	33592.7	26523.3	26869.3	31266	4636.67	2934
LRP chaperone MESD OS=Homo sapiens OX=9606 GN=MESD PE=1 SV=2	7.96	26247.8	2995.66	Q14696	16	57.26	0	MESD_HUMAN	35420.7	34827.7	33841	26556	28338	31708.7	27792.7	29779.3	34664.3	33394.3	34176.3	34264.3	53112	51077	67006.3	32175.7	31052	36925.3	33933	33150.3	36838.7	23871	24439.7	23129.3	26761	23159	22803	26640.7	30126	28529.3	25767.3	26186.3	29196.7	44684.3	41896.3	46294.3	35335	34056.7	36366.7	30808.3	26113.3
Hemoglobin subunit beta OS=Homo sapiens OX=9606 GN=HBB PE=1 SV=2	6.91	16112.5	2984.99	P68871	3	21.77	0	HBB_HUMAN	9211.57	8875.6	8829.39	7118.25	6954.5	7221.25				10459.1	11812	6355.46										1520.5	1635.5	1592	1934.5	2362.5	2253	1670	1596.5	1500.5	1303.5	2584.5		1765.5		1481				4879.16	5882
GrpE protein homolog 1_ mitochondrial OS=Homo sapiens OX=9606 GN=GRPEL1 PE=1 SV=2	8.24	24507.2	2980.88	Q9HAV7	8	35.94	0	GRPE1_HUMAN				16501.7	15126.7	18578.7	18616	16188.7	20561.3	20483	18547.7	21463			2207							14877	16763.3	15251.3	15703	19139.3	19403	17801.7	21414.7	21227.3	19250.7	16995.3	23236.7	3442	3612.67	3687
ATP-dependent RNA helicase DDX19A OS=Homo sapiens OX=9606 GN=DDX19A PE=1 SV=1	6.19	54431.4	2979.12	Q9NUU7	19	48.54	0	DD19A_HUMAN	2533	3579.5		5135.71	5190.31	9499.95	6881.33	7302.67	10253.3	5112.67	5674	5164.33	5569.33	7281	3747	1847.5	2329.17		4506	3533.5		10891.1	10400.2	10686.1	12895.8	9997.56	10392.4	10609.5	9938.05	10011.3	8377	8050.33	7664.67	4382	5075	2798.5	3126.5	1903	2314.5	1304.5
EF-hand domain-containing protein D2 OS=Homo sapiens OX=9606 GN=EFHD2 PE=1 SV=1	4.95	26811.4	2977.7	Q96C19	17	53.33	0	EFHD2_HUMAN	33233	32638	37266.3	34082	34736	36232.7	49605.2	52700.6	48617.3	45461.3	43692.1	41784.6	45165.5	43633.6	45980.3	11342.3	11203.3	12027	9958.67	9618.33	10841.7	54971	64379.3	61154.7	64334.7	76016.3	76599.7	97531	81116.3	84977.7	85485.7	78329.7	92805.1	94801	106308	89970.7	45588.7	40867.3	49594	18737	17646.7
Serine/threonine-protein kinase PAK 1 OS=Homo sapiens OX=9606 GN=PAK1 PE=1 SV=2	5.43	60932.1	2972.87	Q13153	13	33.39	0	PAK1_HUMAN	7087.3	6145.75	5986.34	6608.91	6661	7958.46	7505.54	6869.38	8601.09	8229.83	8056.94	9618.68	5801.66	6330.96	7521.42	1465.8	1792.06	3100.26	818.242	882.679	1941.55	6852.53	6359.86	6683.33	6936.87	6500.61	6487.72	8027.33	7595.99	7864.06	10396.4	10089	9330.73	10653	9920.84	9756.61	4650.48	4551.17	4322.17
60S ribosomal protein L26 OS=Homo sapiens OX=9606 GN=RPL26 PE=1 SV=1	11.23	17258.2	2972.57	P61254	9	50.34	0	RL26_HUMAN	22344.3	21465.3	19532.7	22215.7	21212.3	22888.3	21290	20933.3	22716.7	22071	21708.7	22559	27028.7	25223.7	29932	28713.7	42020.5	29841.7	29376.7	32019.3	35438.7	23816.7	29132.7	31507	22670.3	26071.7	26061	25113.3	26997.7	28115	21069.3	22226.3	23585	9207.33	8859	10442.7	10987	11485.3	13264.7	10364.7	11099.3
26S proteasome non-ATPase regulatory subunit 9 OS=Homo sapiens OX=9606 GN=PSMD9 PE=1 SV=3	6.54	24852.9	2969.35	O00233	7	34.08	0	PSMD9_HUMAN	15411.3	14402.3	16280.5	10769.7	10074.3	12010	8972.67	8895.33	9953.67	10477.7	9557.33	11993.7	15096	14917	17335.7	16666	15991	16031	19532	19264.7	20929.3	10506.3	10836.3	10737.3	11034.7	11025.3	10981.3	11701.3	12984	12405.3	12842.7	11712	11981.3	22530.7	21884.7	22634	21595.7	20665.3	24880.7	26528.7	26144.3
Methylthioribose-1-phosphate isomerase OS=Homo sapiens OX=9606 GN=MRI1 PE=1 SV=1	5.88	39492	2964.62	Q9BV20	16	37.67	0	MTNA_HUMAN	5859.33	8202.33	7439.33	10443	10371	11166.3	9352.33	9804	9135.67	12871.7	12866.7	13963	6128	6519.67	7450.67	6313	6597	4767.33	7198	5539	10619	12242	11760	12058	11800.3	11228.7	11525	12423.3	12145.3	12390.3	15331	17285.7	14852.3	7105.33	7634.67	10499.7	4954.5	5197.5	7259
Probable ATP-dependent RNA helicase DDX6 OS=Homo sapiens OX=9606 GN=DDX6 PE=1 SV=2	8.89	54816.1	2964	P26196	20	48.45	0	DDX6_HUMAN				17702	17672.7	18245.3	20172.7	17835.7	18338.7	14998.3	13545	14066.3	2810	3029	3408							23702.7	22166	20719	24464	21227.3	19910	21060.7	20728	20198.3	17906.7	19057.3	17779	4786.67	4943.67	5064.5	2579	2962		3673	3552
Dihydropyrimidinase-related protein 1 OS=Homo sapiens OX=9606 GN=CRMP1 PE=1 SV=1	6.62	62526.1	2962.75	Q14194	12	24.3	0	DPYL1_HUMAN				2649.7	2644.08	5204.16	2871.88	2511.51	3854.45	2139.08	2218.87	2553.07	1804.52	1450.98	2189.04	1081.26	992.561	1720.63				7724.18	5448.53	5067.89	11868.9	9742.75	9905.41	12835.9	10287.8	10135.8	16054.8	15818.5	13733.6	9745.57	9505.76	17932
Adenylate kinase isoenzyme 6 OS=Homo sapiens OX=9606 GN=AK6 PE=1 SV=1	4.28	20232.6	2953.93	Q9Y3D8	8	58.14	0	KAD6_HUMAN				9510.33	6962.67	7767.33	5148	5084.5	5332.67			4620									3415	14487	14682	14766.3	14017.3	12894.7	14118	6148	6503.33	6365	4188	3959	4388				4482	3618
Poly(U)-binding-splicing factor PUF60 OS=Homo sapiens OX=9606 GN=PUF60 PE=1 SV=1	5.02	60046.7	2953.86	Q9UHX1	23	58.5	0	PUF60_HUMAN	18206	18903.7	18062.7	26255.3	33791.3	30763.3	33191	33902.7	32435.7	26531.7	24065.7	26257.7	20758.3	20579	22517.3	13173.3	12065.3	15102.7	16364	15341.3	16187	16322	18424.7	17756	23638.7	22856.3	22623.3	18921.7	23543.3	24830.7	20190	16443.7	21756.3	9114.67	8943.33	9995.33	7230	7282	6930.5	3418.67	2853
COP9 signalosome complex subunit 2 OS=Homo sapiens OX=9606 GN=COPS2 PE=1 SV=1	5.21	51881.9	2946.14	P61201	20	42.44	0	CSN2_HUMAN	18765	17508.7	17998.7	21002.7	22112	25351	26047.3	25714.3	27813	30494.3	27938.7	30656.3	18955.3	17923.7	18515	6164.33	6039.67	9555	6089	5556	6400.67	25144.3	30121.7	28840	26708	26462.7	24337.3	25215	25350	25630.3	26255.3	25326	28928	23162.7	20132	20390.7	10824	10540.7	10914.3	4034	3555
60S ribosomal protein L10 OS=Homo sapiens OX=9606 GN=RPL10 PE=1 SV=4	10.73	25060.2	2940.11	P27635	8	29.91	0	RL10_HUMAN	9875	8505.5	11586	9882.33	8272.67	14093.7	8594.33	7455.33	11725	9346	13186	9757.67	6748	5540	6413	7240	8397	7019.5	14082	10098.3	11022.3	15624.7	24338	24012.3	20134	20474.7	21226.7	16643.3	19649.7	19139.3	21012.3	20299.3	23133.7	9658.33	8998.67	13589.7	8842.33	9584	9238.33	3909	9000
Apoptosis inhibitor 5 OS=Homo sapiens OX=9606 GN=API5 PE=1 SV=3	7.16	59346.8	2938.27	Q9BZZ5	24	42.94	0	API5_HUMAN	17979	19533.3	17344	30152.3	33097.3	32694.7	32313.3	35553	36921	48220.3	43487	45790	20901.3	21124	20414	8305	9147.67	10107.7	10513.3	10974	11580.3	30635	26688.3	29327.3	28885.7	29292.7	31245.7	33308	31730	32690.7	37474.3	36420	37469.3	16124.3	16695	16578.3	11989.7	12592.7	7612	29984.7	52130
Eukaryotic translation initiation factor 3 subunit J OS=Homo sapiens OX=9606 GN=EIF3J PE=1 SV=2	4.52	29176.5	2938.05	O75822	13	57.75	0	EIF3J_HUMAN	9289.33	8420	9505.67	21295.3	20486.7	23738.3	21487.3	20856.3	25130	20598.7	20970.7	26683.7	10272	11257.7	13038.7	8508.33	8819.67	9854	8309.67	7832.67	10164	18926.3	17144.7	17515	20261.3	18931.3	19246.3	22555	20363.7	20495	24699.3	24405.7	21895	12199.3	12679.3	14688.7	11423.7	12361.3	12476.7	9277	9773
Keratin_ type II cytoskeletal 7 OS=Homo sapiens OX=9606 GN=KRT7 PE=1 SV=5	5.22	51442.8	2933.16	P08729	16	31.56	0	K2C7_HUMAN	12959.9	32725.7	13040.8	4361.8	4167.91	21202.4	24772.1	23893.6	31602.4	27065.2	10320.1	31532.2	37854.8	36675.5	40879.1	30781.2	11282.9	34248.6	26540.9	28641.5	30243.8	15191	15079.5	15364.4	10166.7	10499.7	11274.8	6435.34	5025.38	7302.53	5009.33	4580.33	2869.68	7113	6584.33	2648.16	6625.33	6284	4956.8	1545.09	4164.49
Sulfotransferase 1A1 OS=Homo sapiens OX=9606 GN=SULT1A1 PE=1 SV=3	6.2	34279.5	2931.44	P50225	14	55.93	0	ST1A1_HUMAN				14313.7	14974	16297.8	14430	13746.6	17816.2	5416.6	5279.96	6877.67			2738.5	4476	4101		3392	3439	7029	16435.7	16197.1	15821.2	12689.5	14404.3	14437.7	13050	13170	13134.3	4932.33	5761.33	5595.33		383.809	3234		5931	3857	4784	3250
Ganglioside GM2 activator OS=Homo sapiens OX=9606 GN=GM2A PE=1 SV=4	5	21294.6	2911.42	P17900	5	17.62	0	SAP3_HUMAN	24672.3	24493.3	24553	10231.5	9144.67	12110.7	11993.3	13299.7	16744	18289.3	18037.7	20429	25455	24117.3	26982	30057.7	28533.3	27494.7	32016	31671.3	32164.3	4393.5	4576.67	4433.5	4020.5	4202.5	5104.33	5293	6216	7014	6924	6535.5	8369	12068	12019	15320.5	18652.3	20251.7	20566.3	21136	20146.7
Beta-hexosaminidase subunit beta OS=Homo sapiens OX=9606 GN=HEXB PE=1 SV=3	6.33	63567.6	2894.14	P07686	17	28.24	0	HEXB_HUMAN	52282.3	50824	49740.7	39949	41275.3	43270.7	41127.7	43660.3	45796.7	55053.3	51485.3	53715.3	63148.3	60169.7	62732.3	37600.7	37849	38371	28163.7	29154	29190.3	17498.3	18230.7	17560	19196	21086	20154.7	25341.7	22105.3	22040	27679.7	27693	26192	43620.3	42792.3	42169.7	42659.7	41883.3	43200.7	15603.3	20098.3
Aldehyde dehydrogenase X_ mitochondrial OS=Homo sapiens OX=9606 GN=ALDH1B1 PE=1 SV=3	6.39	57662.6	2892.59	P30837	19	37.14	0	AL1B1_HUMAN	12212	7187	8526.5	19450.3	20964.3	21479.3	17869.3	17795.7	19140	21143.7	21182.7	21485	5872.33	5629.67	4882.67	9957	11512	9784.5	18746	20287	12914.5	17711.7	18994.3	21391	17158.3	16964.7	17391	19960.3	17726.7	17366.3	21228	22656.7	21981	12197	12321.3	8974.33	4032.5	2640			5152
Dynein light chain Tctex-type 1 OS=Homo sapiens OX=9606 GN=DYNLT1 PE=1 SV=1	4.82	12680.2	2891.91	P63172	1	15.93	0	DYLT1_HUMAN						4399					3070	2715										5395	4089	1779
Myosin-14 OS=Homo sapiens OX=9606 GN=MYH14 PE=1 SV=2	5.36	228840	2881.96	Q7Z406	52	28.22	0	MYH14_HUMAN	14226.2	9065.98	12449.2	13403.4	13086.3	15536.7	15334.2	14736.6	16641.3	14587.6	13680	17673.3	10895.8	11228	12750.7	8324.42	8706.33	13696.7	6062.68	12628.3	13400.7	11191.7	11358	11415.7	12754.3	12589.5	11852	13259.3	13736.3	13130.5	18422.4	17113.5	18315	15841	20241.6	14299.5	13726.3	13763.7	14504.9	24534	30710
Cyclin-dependent kinase 4 OS=Homo sapiens OX=9606 GN=CDK4 PE=1 SV=2	6.59	33958	2881.61	P11802	10	43.23	0	CDK4_HUMAN		6680	5539	5870.67	5845.33	7894.67	6806	6073.67	7221.33	7822.33	9248.67	7187.67	5389.5	5935.33	4912.67							16159	16624.7	19594	13168.3	14712.7	14977	15010.3	17959.3	19319.3	14363.3	12920.7	20458.7	7774	6894	8946.67	3479.67		4036
Zinc finger CCCH domain-containing protein 15 OS=Homo sapiens OX=9606 GN=ZC3H15 PE=1 SV=1	5.03	49001.7	2865.53	Q8WU90	18	45.54	0	ZC3HF_HUMAN	12886.7	11740	14371	20795.7	17083.3	20176.7	16195.3	16237	20140.7	22494.7	24975	22734.3	12271.7	10697.7	13893.3	9636.67	9764.67	11282.7	12131.3	11564.3	13230.3	10914.3	12780.7	12599.7	15327	14097.7	13050.7	17684.7	15821.7	17699.7	19542.7	20726.3	17328.3	9164.33	10251	12001.7	6211.33	6195	6896.33	8081.5	6172
Dynactin subunit 1 OS=Homo sapiens OX=9606 GN=DCTN1 PE=1 SV=3	5.5	142436	2865.06	Q14203	52	48.83	0	DCTN1_HUMAN	6961.33	13530.7	15016.5	21890	19602	21386	21027.3	17238.3	27203.3	20484.7	21182.7	27441.7	20169.7	27848.7	30134.3	17423.7	18762	27930	15775.7	18858.3	34220.7	23019.7	24546.3	23527	25504.7	25195.3	26203	18819	18227	19994	9710.67	11071	9920	8004.33	8002.33	8087	9094.33	10668.3	9834	6066.33	7330.67
Serine/threonine-protein phosphatase 2A 55 kDa regulatory subunit B alpha isoform OS=Homo sapiens OX=9606 GN=PPP2R2A PE=1 SV=1	5.79	52205.4	2857.89	P63151	17	52.13	0	2ABA_HUMAN	11840.2	9363.61	8265.95	13822.8	14143.7	16416.7	10204.4	11734.7	4332.73	16515.3	17486.7	13003.5	9234.59	6785.25	10372.9			1735.22			3073	19132.7	20823.7	21070	18674.9	17186.6	18407	21750.3	18796.5	20452.5	27080.3	29056.5	23573	21919.4	21589.5	18146.1	9381.71	9237.57	5981.89
Serine hydroxymethyltransferase_ cytosolic OS=Homo sapiens OX=9606 GN=SHMT1 PE=1 SV=1	7.55	53653	2853.22	P34896	18	37.47	0	GLYC_HUMAN	13184.3	13244.3	12146	8466.67	9564	9211	9212.67	8990.33	9798.67	11452.4	11317.3	12716.7	14053.7	12399.7	14945	11990	12135.7	14266	8461.33	6784.67	9328.67	7376.33	8372.17	8137.48	5401.52	8475.67	8265	7664.72	10287	10607.7	11277.7	11456.3	11511.7	12706	13217	12729.3	16554	14181	17249.7	4415	3240
Keratin_ type II cytoskeletal 1b OS=Homo sapiens OX=9606 GN=KRT77 PE=2 SV=3	5.64	62186.6	2853.21	Q7Z794	26	38.58	0	K2C1B_HUMAN				10484.4	10093.7	19551.2	16175.1	16662.5	28751	12900.9	12210	25334.2	41178.4	41769.6	65530.6	11876.1	11003.1	23451.1	23964.9	23030.2	37936.9	19886.8	22431.7	21544.7	19002.3	21271	22411	16097.3	21220.7	19564.4	12937.8	13382.3	13597.8	16180.4	15270.6	11486.5	23607.3	21953.5	12357.4	12762.7	14174.3
CAD protein OS=Homo sapiens OX=9606 GN=CAD PE=1 SV=3	6.03	245322	2851.84	P27708	68	36.31	0	PYR1_HUMAN	47164	48370	44276	28088.7	30973.3	29843	26278.7	27800.7	23345.3	26273	22925	10304.7	18329.3	17782.7	5144	26631.5	42961	3897	11779	12379.5	4423.33	44817	36314.7	36513.7	44116.3	39284.7	35254	29936.3	27458	28686.7	20756.7	21308	19642.7	6097	6348	6609.33	6796.33	6636.33	8425	4818.33	5749
Tumor protein D53 OS=Homo sapiens OX=9606 GN=TPD52L1 PE=1 SV=1	5.34	22506.2	2848.3	Q16890	9	62.25	0	TPD53_HUMAN	7883.67	7820.67	8570	8004	5875.33	6533	8000.67	7405	7396.33	8692.33	8138.67	7099.33	7126.67	8970.67	7373.67	7525.33	9821.33	12278.7	6538.67	12685	13285	8754.33	8827	8887	10076	8036.33	8026.67	10225.3	8978.67	8919.33	8659.67	9220.33	8426	11598	13186.5	11811	14833	12894.7	15978	17202.3	14228.3
Splicing factor 3B subunit 2 OS=Homo sapiens OX=9606 GN=SF3B2 PE=1 SV=2	5.38	100342	2846.18	Q13435	43	50.06	0	SF3B2_HUMAN	22184	20585.3	22131.3	28279.7	27388.3	32720.7	26315.7	29668.3	27295	27481.3	26376.3	26246	22128.7	21948.7	18323.7	21205	19730.7	16363.7	27443.7	26846	24089	47212	37795	32035.7	36768.7	32768	32266	24266	29108.3	29949.3	21725.3	22340.3	23079	18292.7	18994.3	13296.3	19591	16993.7	12509.3	10058.3	9511.67
Desmin OS=Homo sapiens OX=9606 GN=DES PE=1 SV=3	5.03	53592.9	2845	P17661	19	37.87	0	DESM_HUMAN	14073.1	13914.4	15483.6	6167.18	6495.56	7981.73	8105.97	7927.6	9278.11	11992.1	11473.3	13459	13708	14399.9	15416.4	40755.5	43245.5	21351.1	13409.3	14274.4	15570.7	6554.39	6388	5620.08	5461.76	6573.14	7201.19	6676.44	7865.33	7724	8505.41	8062.06	9177.67	10301.7	10111.9	11762.3	10285.5	11612.2	10105.3	9652.54	9101.09
Palmitoyl-protein thioesterase 1 OS=Homo sapiens OX=9606 GN=PPT1 PE=1 SV=1	6.1	34649.8	2844.78	P50897	8	31.7	0	PPT1_HUMAN	10961.5	15351	16477	15659	16737.3	18319	16725.7	18013	18536.7	18897.3	18694.3	13562	13508.7	13421.3	14625.3	11867	8503.67	13955	5392.5	6124.33	10610	23059	21784.7	19387	20161.7	21507.3	20457.7	25935.3	23151.3	23036	24973.7	25484	22518	16370.3	15615.3	26700	21202	22853	15121
Endophilin-B1 OS=Homo sapiens OX=9606 GN=SH3GLB1 PE=1 SV=1	5.7	41081.5	2842.21	Q9Y371	7	19.45	0	SHLB1_HUMAN				6128.63	5247	7131.33	3472		4444.67													9337.67	10482.2	11242.7	8856.78	9694.33	10838.8	5447.33	5501.5	4531.46	2092.97	2162.67
Aminopeptidase B OS=Homo sapiens OX=9606 GN=RNPEP PE=1 SV=2	5.41	73280.2	2831.09	Q9H4A4	20	40	0	AMPB_HUMAN	32276	13430	16528	47208.7	37232.7	35818.3	42024	42910.7	39453	27842.7	39578.3	36532.3	15588	15154	12829.7	16214	15903	6218.33	22325	17456	7250.33	30992	38630	42051.3	31862.3	36847.3	41686.7	37566.3	41125.3	40317.3	40817	28985.7	39562	16487	11775.7	18809	9187	13892	17537	9130	17279
NEDD8-activating enzyme E1 regulatory subunit OS=Homo sapiens OX=9606 GN=NAE1 PE=1 SV=1	5.09	60702.7	2830.2	Q13564	20	39.7	0	ULA1_HUMAN	4637	4493	4894	19034	19204.3	20679.7	20343.3	19747.3	23093	17534	15198.3	18750	7476	7478.67	7661	3377.33	3702.33	4558.67	4796	4543.67	5988.67	17272.7	14991	13951.7	18079	14944.3	14708	15870	14191.3	14102.7	13500	14485.3	13519.7	5755	6250	5733	5348	4933	4219	3437
Serine/threonine-protein phosphatase 5 OS=Homo sapiens OX=9606 GN=PPP5C PE=1 SV=1	5.87	57449	2829.9	P53041	19	37.47	0	PPP5_HUMAN	7336.33	7697	7042	17409	15782.7	15983.7	18610	17280.3	16458	16403.7	17262.7	18033	9773	8495.67	11495.3	6134.5	8931	10663	8343	7416	12384.7	20883.3	16199.3	15880.3	19742.7	17718	16469.7	18682.7	16164.7	15676	18233	20951	15993	8975.33	9206.67	11721	7557.67	8390.67	8578	7310.67	5099.33
Ribosome biogenesis protein WDR12 OS=Homo sapiens OX=9606 GN=WDR12 PE=1 SV=2	5.51	48221.3	2828.34	Q9GZL7	12	34.99	0	WDR12_HUMAN	19498	19956.3	19007	14522	14550	14975.3	15510.7	16118	15576.3	22352.3	20075	21920	21583	21726.3	21688.7	16664.3	15498.7	14610.3	14779.7	14156.3	13137.3	11711.3	10939	10424	13336	11189.7	12612	14869.3	14725.7	14279	18106.7	18685.3	16936	16231	15262.7	17515	14216	14004	16166.3	7393	6927.33
Protein FAM49B OS=Homo sapiens OX=9606 GN=FAM49B PE=1 SV=1	5.7	37033.2	2825.73	Q9NUQ9	18	60.49	0	FA49B_HUMAN	14793	18656.7	17734.3	37918.3	38865.7	39399.7	51411.3	52252.7	50186	39724.7	36197.3	34999.3	20853	19216.3	17179.7	13322.7	12735	15022	16242.7	14949.3	17003.7	44851.8	45810.8	44801.3	48316.7	50093.4	49319.6	60996.2	55309.1	56716.7	51873.5	50166.7	50991.3	13557.7	14588.7	14620.7	13338	13053	11667.7	5231	4361
Semenogelin-1 OS=Homo sapiens OX=9606 GN=SEMG1 PE=1 SV=2	9.83	52187.9	2819.55	P04279	13	28.57	0	SEMG1_HUMAN
60S ribosomal protein L9 OS=Homo sapiens OX=9606 GN=RPL9 PE=1 SV=1	10.61	21977.5	2814.13	P32969	9	53.65	0	RL9_HUMAN				5638	10728	12280	2135	3908	7939.67	3103	8548.5	11440		5965	6289.33					3222	5577.5	9542.33	10601.3	12990.7	5626.33	10117.7	9288	6218.33	7292.5	9175.67	6625	6932.67	9485.33	5891	5955	4873	6106	5444.5	4525.5	3363	3226
Hemoglobin subunit epsilon OS=Homo sapiens OX=9606 GN=HBE1 PE=1 SV=2	9.22	16259.9	2813.48	P02100	2	12.93	0	HBE_HUMAN	3235.73	3720.8	3163.43							3288.79	3666	1989.07
Protein S100-A9 OS=Homo sapiens OX=9606 GN=S100A9 PE=1 SV=1	5.71	13299.1	2811.12	P06702	3	30.7	0	S10A9_HUMAN	4616		4603	6473	4711	5666			1859			3905	4584		4023	8962	9145.5	8589.67	6594	5175.67	6347.67				1385			1313				1410		5246	5299	9908	5535	2468		6372	5915.5
Tubulin beta-1 chain OS=Homo sapiens OX=9606 GN=TUBB1 PE=1 SV=1	4.89	50897.3	2805.72	Q9H4B7	9	20.84	0	TBB1_HUMAN				3358.38	2915.19	3361.56	2611.35	2359.58	2383.14	2236.43	1689.95	1685.29	2010.66	1915.16	2635.11	4546.92	3770.52	4673.79	2948.03	2924.71	3560.9	3025.77	3378.01	3137.81	2047.17	2848.64	2669.78	2775.84	2684.61	2627.44	2341.35	3072.69	1937.08	3174.66	3213.38	3701.92	4562.92	6253.78	6738.13	2735.09	2492.76
Glycine cleavage system H protein_ mitochondrial OS=Homo sapiens OX=9606 GN=GCSH PE=1 SV=2	4.67	19112.7	2800.6	P23434	2	16.76	0	GCSH_HUMAN		12392	8745	9536	9743	9727	9741	9008	6504	14153	14763	15877	12481	13862	13802	7668	16775	11877	12930	19496	11166	18835	15138	13709	23350	16887	16059	19422	14338	11510	20463	20200	18536			4565
C-Jun-amino-terminal kinase-interacting protein 4 OS=Homo sapiens OX=9606 GN=SPAG9 PE=1 SV=4	4.87	147004	2797.13	O60271	62	51.25	0	JIP4_HUMAN	10384.3	17633	18007.3	20260	26149	28053.3	25130.3	25375.3	27035.3	24549.3	26111.7	25884	27873	16493	27134.3	21146.7	45227.7	36133.3	24096.7	31971.3	37729.7	39024.7	38529.3	35017.7	37493.7	29825.7	31151	40078.3	31485	34381.7	40497.3	36952.7	34917.7	20114.3	17540.7	24247	10006.7	11276	10613.3	10831.7	10927
Proteasome assembly chaperone 3 OS=Homo sapiens OX=9606 GN=PSMG3 PE=1 SV=1	8	13275.6	2789.53	Q9BT73	5	54.92	0	PSMG3_HUMAN	6488	9585.5	8955	6063	5358	7288.5	5727.33	5944.67	6529	10017.5	8544	8916	9137	9021	8373.5	10051	9731	10588.5	12173.5	9388.33	7542	6087	8140	9499	8459	9624	9376	9991	10800.3	10832	11648.7	12137.3	12505	7839.67	6843.67	11678	7702	7806		5684	7531
60S ribosomal protein L27 OS=Homo sapiens OX=9606 GN=RPL27 PE=1 SV=2	11.22	15797.8	2780.84	P61353	5	39.71	0	RL27_HUMAN	7453.5	6842	8537.5	21801	15211	12259.5	13061.5	18521	19111	15952	11193	11813	9521	8945.5	11906	4843	3654	6275.5	9204	9119.5	11255	10014.3	11162.3	9873	11703	10331.5	7677	13103	12558	12427	13139.7	12167.5	12553	7461	10016.3	18265	14841	14063.3	11489	5178.5	7687.5
Lamina-associated polypeptide 2_ isoforms beta/gamma OS=Homo sapiens OX=9606 GN=TMPO PE=1 SV=2	9.96	50727.3	2780.01	P42167	16	36.34	0	LAP2B_HUMAN	8153.29	7193.69	7896	8636.87	9131.8	11211.1	7154.42	8891.43	9078.85	8272.61	9659.84	12726	7982.85	9078.54	10921.5	14468.6	13904.1	17488.3	8170.99	8342.89	13509.4	13110.3	11613.4	11613.7	9661.71	9202.3	9060.44	13698.1	12704	12739.7	17878.5	17036.4	15633.1	25838.6	30399.7	23599.7	35513.8	32410	28378.2	26967	25341.1
Ubiquitin carboxyl-terminal hydrolase 5 OS=Homo sapiens OX=9606 GN=USP5 PE=1 SV=2	4.72	96698.9	2774.72	P45974	32	41.72	0	UBP5_HUMAN	13498	14453.3	13673.3	25445.3	24100.7	26646	26527.3	26597	24782	27434.3	22397.3	24990.7	15927.3	15703	13428.7	10738	10817.7	9483.33	10600.3	10954.7	11109	23756	22239.7	23913.3	25623	21200	24311	28290.7	25658.3	26756	31409.3	30499	28961.3	20444.3	19941.3	19592.7	11311.3	11449.3	10210.7	9597.67	8883.67
Cullin-3 OS=Homo sapiens OX=9606 GN=CUL3 PE=1 SV=2	8.62	89500.7	2773.9	Q13618	33	43.62	0	CUL3_HUMAN	14776.7	17292	17121.3	18911.3	17772.3	17701.3	16337.3	15077.7	17647.7	25493.7	21472.7	22998.7	17782	16172	16116.7	31138.5	30343	32448.5	29229	31150	29476	16842.3	14546.3	15554.3	18628	18450.7	19065	20636.7	19597.3	20627	24916	26678.3	25314	15108	16240.3	14645	8546	14294	8300	10520	9722
Keratin_ type II cytoskeletal 4 OS=Homo sapiens OX=9606 GN=KRT4 PE=1 SV=4	6.24	57684.5	2771.33	P19013	17	34.83	0	K2C4_HUMAN				3884.65	6804.33	6492	4326.6	9065.01	8486	2571.17	3514.34	5020.33	2274.63	2287.06	4332.33	2267.13	1381.81	3409.17				10517.7	18749.5	17697.5	12264	12492.7	13244.3	11365	12236.7	12810.3	9482.67	9937.67	8194	7647	7006.66	4630.77	3605.04	2635.15		9950	9944
Inositol monophosphatase 1 OS=Homo sapiens OX=9606 GN=IMPA1 PE=1 SV=1	4.97	30588.1	2766.5	P29218	13	42.96	0	IMPA1_HUMAN	21009.3	22193.7	23292	14240	15285.7	16365.7	13917.3	14947	15858.3	17027.3	17351.7	17272.3	17857.7	21791.3	21133	25387.7	23537.7	22802	28981	29716	27688	11415	12844.3	13432	12091.3	12607	13745	13149.3	12881.7	14260	17490.3	17176	16336.7	25681.7	27146.3	21247.3	30778.7	30868.7	31420.7	38561	32724.7
60 kDa SS-A/Ro ribonucleoprotein OS=Homo sapiens OX=9606 GN=RO60 PE=1 SV=2	7.97	61412.1	2766	P10155	20	31.23	0	RO60_HUMAN	21388.3	29251	27251.3	24818.3	24798	23916.7	25401.7	26917.7	25437.7	31179.7	30841	29452.7	32691.7	32983	26956	30667.3	40352.3	34052.3	28710.7	31995.7	30243.7	15839.7	23663.3	22539.3	16522.7	21446.7	23048	16847.3	25861.7	24933.7	20489.3	21411	28480	19566.7	18739.3	22220.3	23717.7	21798	24223.7	11247.7	10646.7
Huntingtin-interacting protein K OS=Homo sapiens OX=9606 GN=HYPK PE=1 SV=2	4.71	14665.5	2765.22	Q9NX55	4	31.01	0	HYPK_HUMAN	6408	12580	13504	6426.5	6940.5	7517.5	10032	8693	9984	8689.5	10911.5	10960.5	8888	9891	9127.5	16194	15281	15463	20499	21710	21751	7524	5439	3442.5	13590	11858	11707	6801.5	10047	8670	8973	13744	11726	8171	7373	16368	8635	7075
Crk-like protein OS=Homo sapiens OX=9606 GN=CRKL PE=1 SV=1	6.31	33891.1	2763.55	P46109	14	63.37	0	CRKL_HUMAN	75577.7	67962	77767.7	65939	56464.3	59527.3	68778.7	70109	65135.7	64377.3	62203	56395.3	62181.3	70725.7	61456	60490	54706.3	55664.3	66334	63708.3	64049.7	53549	65662.7	78684.7	42505.7	74146.3	65807.3	53832.3	72030.7	75436.3	53748.3	49701.3	93068.7	58433.3	61784.3	94320.3	70542	68966.7	100215	70967.3	61223
Histidine triad nucleotide-binding protein 2_ mitochondrial OS=Homo sapiens OX=9606 GN=HINT2 PE=1 SV=1	9.65	17218.8	2760.93	Q9BX68	4	35.58	0	HINT2_HUMAN	16743	13720	13875.7	19921.7	17172.3	13089	17167.3	18022	20644.5	22769	22841	16752.7	34199	21984	16721.7	8879	11116	10954.5	3748	6788.5	6994	11621.7	19837	14690	13366.5	15215.5	10536.3	14032	14189	14913.3	14701.3	15317.3	15042.7	16256.5	36351.5	24657.7	16411	9105	13466
Acetyl-CoA acetyltransferase_ cytosolic OS=Homo sapiens OX=9606 GN=ACAT2 PE=1 SV=2	6.52	41864.2	2750.72	Q9BWD1	13	37.53	0	THIC_HUMAN	36257.7	35677	34991.3	30170	30727	27957.3	25411	26670	25761.7	34548.7	34009.7	30116	21912	21423	22945.3	33539.7	31331.7	26183.7	10006	10243.7	9000.67	21643	27617.7	25590	14790.3	15093.7	16089	15764.7	14241.7	14920	14177.3	17336.7	18581	25646.7	25746.3	24061.7	31020.3	32255.3	34604.7	5776	4761
Programmed cell death protein 4 OS=Homo sapiens OX=9606 GN=PDCD4 PE=1 SV=2	4.89	52134.5	2740.15	Q53EL6	19	44.99	0	PDCD4_HUMAN	7795.67	6394	6860.5	24881.7	23438.3	26572.3	19694.7	19913	21552.3	11834	10909	10978	6131	7753.33	8350.67	3904.67	6867.5	6020.33	4428.5	6087.67	6055	20335.7	16305.3	15571.3	17110.7	15680	15988	16056.3	13405	14392.7	8679	7052	8290.67	4412.67	3810	4649	4550.5	3539	5132
L-aminoadipate-semialdehyde dehydrogenase-phosphopantetheinyl transferase OS=Homo sapiens OX=9606 GN=AASDHPPT PE=1 SV=2	6.4	36004.1	2739.62	Q9NRN7	17	43.04	0	ADPPT_HUMAN	4953.33	12382	17903	15587.7	15997.3	19964.3	15680.3	16649	19573.3	18839	20953.3	21476.7	5834.33	14690.3	12418	6761	5636	5663.5		17446	4770.5	17650	18518	19868	18643.7	19117.3	19686.7	19501.3	20418.3	20900.7	20710.3	20802.3	23223	17696.7	18829.7	15411.3	8431.33	10040	7077.5
Retinal dehydrogenase 2 OS=Homo sapiens OX=9606 GN=ALDH1A2 PE=1 SV=3	5.7	57180.3	2732.29	O94788	19	38.8	0	AL1A2_HUMAN	48648.3	45279.7	47430.7	25749.7	26568.3	36961	24949	26459.3	38756	36081	34207.3	45825.3	43226	45932.7	56749.3	27192.3	24732.7	42845.7	18938.7	18344.7	26162.7	29619	21106.7	25216.7	27083.3	19749.3	20227.7	35750.7	27570.7	28936.7	61856.7	56178.3	39779	60197.3	67098.4	49732.7	58135.3	53003	43743.7	19400.3	19762
Probable ATP-dependent RNA helicase DDX46 OS=Homo sapiens OX=9606 GN=DDX46 PE=1 SV=2	9.85	117876	2711.62	Q7L014	38	37.63	0	DDX46_HUMAN	24629.3	23509.7	23698.7	54406.3	52416.7	56775.3	50995.3	50747.7	53514.3	43264	48055	53026.3	24947.7	23663	26874.3	17312	16325.7	17044.7	19819.3	17474.3	17652	38900.3	51373.7	50846.3	34143.7	37006.7	37583	27619	32874	33883.3	24835.3	30728	24395	16400.3	21373.7	12606.7	20334.7	21427.3	17013	14581	14263
Hydroxyacyl-coenzyme A dehydrogenase_ mitochondrial OS=Homo sapiens OX=9606 GN=HADH PE=1 SV=3	9.44	34350.6	2700.77	Q16836	9	37.9	0	HCDH_HUMAN	4585			22824	24225	23059	23611.3	23155	22752.7	26368.7	26868	25549.3	16536.5	12033	3578							19144	19618.3	18576.7	17938	18988.7	18291	18822.3	18170	18575.7	24863.3	23330.3	23850.7	9558.33	9117.67	10660
Heterogeneous nuclear ribonucleoprotein M OS=Homo sapiens OX=9606 GN=HNRNPM PE=1 SV=3	9.1	77801.1	2697.25	P52272	42	61.1	0	HNRPM_HUMAN	15600.7	15240	14315	18464	17764	23321	19477.3	17349.3	23679.7	14602.7	14161.7	24045	14985.3	12841.3	28485.7	48237	47796	63947.3	12434	11569.3	27812.7	27961.3	24266	21338.3	24246.3	19971.3	21426.3	23889	16387.7	17192.3	27362.3	26720.7	16558.7	33243.3	36457.3	16017.7	31589.7	34228.7	20022.3	22259.7	24433.3
Aflatoxin B1 aldehyde reductase member 4 OS=Homo sapiens OX=9606 GN=AKR7L PE=2 SV=7	6.45	37369.2	2691.61	Q8NHP1	6	22.05	0	ARK74_HUMAN	3758	3280	2437.5	2279.27	2284.57	1637.44	2379.66	2796.82	2419.21	2495.61	2357.88	2790.6	2053.81	1996.17	2026.35	3843	2969	4016.5	2438.5		2117.5	3744.13	3718.78	3497.44	3864.33	3156.24	4000.13	3303.42	3904.11	3228.79										4833	4637
Katanin p60 ATPase-containing subunit A-like 2 OS=Homo sapiens OX=9606 GN=KATNAL2 PE=1 SV=3	7.36	61595.1	2686.18	Q8IYT4	6	12.27	0	KATL2_HUMAN				3037	4050	6413.67	5725	5639.67	5333.67	3518	3889.5	7253		2372						3647		8728.5	5793.33	6328.67	6733.33	5036.67	4950	5673	5397.67	7252	7246.5	13393	6205.5		1815
Intraflagellar transport protein 25 homolog OS=Homo sapiens OX=9606 GN=HSPB11 PE=1 SV=1	4.76	16411.4	2684.53	Q9Y547	2	15.97	0	IFT25_HUMAN	19260	22917	23392	8966.5	6236.5	17598	20901	15674	22458	28660	12922	27820	30996	23418	27205	12340	10693	10631	7504	6244	7640	9247	8562	8265	10937	13210		13674	14717		17417	15252	17710	15822	10824	22426	8598	8578
Phospholipid hydroperoxide glutathione peroxidase OS=Homo sapiens OX=9606 GN=GPX4 PE=1 SV=3	8.37	22537.9	2682.8	P36969	7	38.58	0	GPX4_HUMAN	5137.5	7378.5	5498.5	7938.67	7191.67	8400	6637	6579.33	8317.33	7556	6850	9251.33	7054	4898.33	7403.33							13974.7	15053.7	15446.3	11025.3	11638.3	11236.7	16077	16282.7	15120.7	16709	17015.3	17675	20753	20579.3	19857.3	16376.3	15561.3	15345.7	3873
GTP-binding protein SAR1b OS=Homo sapiens OX=9606 GN=SAR1B PE=1 SV=1	5.72	22524	2682.07	Q9Y6B6	7	29.29	0	SAR1B_HUMAN																						7795.43	12861.1	8204.25	5695.83	10655	10009.5	4487.08	4459.19	4157.12	5565.53	5689	5547.82	1443.49	2697.74	2746.16
Ras-related protein Rab-21 OS=Homo sapiens OX=9606 GN=RAB21 PE=1 SV=3	7.92	24746.8	2678.16	Q9UL25	8	41.33	0	RAB21_HUMAN	11006.5	9176	9659	7828.67	8313.33	5424.67	9799	7817	6456	13306.3	13604.3	9864.67	10209.3	10846.7	7802	6719	6259	4784.5				11400	9249	8206.33	10260.7	8273.33	8646.33	12419.3	10147.3	10270.7	16668	17202.3	14198.3	16080.7	14892	15643.7	13545.3	12456	12148.7
Geminin OS=Homo sapiens OX=9606 GN=GMNN PE=1 SV=1	4.74	23679.2	2671.11	O75496	8	36.36	0	GEMI_HUMAN	10531	14453	9974	7285	7404	5012.5	8889	7846	5384	9906	10127	12832	12135.5	15998	11869	18808	17369	13510.3	22048	14974.7	22432	4973.33	7306	7251	7491.33	8657	10334	7225	9345	10995	9092.33	9782.33	11100.5	17190.7	16450.3	15063.3	24186.3	21860.3	21863	36025.3	30386.7
Protein LSM12 homolog OS=Homo sapiens OX=9606 GN=LSM12 PE=1 SV=2	7.74	21985.9	2667.6	Q3MHD2	5	31.79	0	LSM12_HUMAN	6413	6896	5827	18415	21281	24831	16442	19234		14875	12961	16025	6915.5	7491.5			5828.5	9245	6636	7155	9909	3581		27148			21087			24606	2007
Protein FAM98B OS=Homo sapiens OX=9606 GN=FAM98B PE=1 SV=2	8.9	45946.5	2662.21	Q52LJ0	11	34.87	0	FA98B_HUMAN	4219			18366.3	18540	12987.7	18552.7	19329.7	10499	9992.33	10008.7	15167	3624.5	4656	5278			3684	4512		6900	11509	12860	12231.3	10382.3	12317	11697	10336.3	11846	11824	7051.89	6305.2	7412	3143.67	2992.63	1918.63	2585.16	1461.33	1476.12
Peptidyl-prolyl cis-trans isomerase F_ mitochondrial OS=Homo sapiens OX=9606 GN=PPIF PE=1 SV=1	9.94	22382.4	2661.94	P30405	7	34.78	0	PPIF_HUMAN				12600.8	12116.4	19168.8	9724.11	11581.7	14062.1	6519.22	8791.42	9683.86	917.976	842.264	1919.63				682.932	1163.17	2052.81	18597.9	18727.1	19134.4	9739.07	9233.01	9558.55	18041.4	15026.1	16350.9	13143.8	12716.2	13033.1	3234.14	3002.83	3887.16
Craniofacial development protein 1 OS=Homo sapiens OX=9606 GN=CFDP1 PE=1 SV=1	4.57	33592.9	2654.38	Q9UEE9	16	52.84	0	CFDP1_HUMAN	10788.7	9637.33	8590.67	6223.67	6308	11100.7	8260	8210.33	12834.7	9124.33	8254.33	13819	15325.3	15276.7	17458	11960.3	13351	13663.7	16811.7	16430	21077.7	8390.67	12601.3	12300.3	8553	10801.3	10676	11687.7	14925.7	13567.7	13696	13439	16604	18165.7	15202.7	21178	17463.7	23511.3	19510.7	22910.7	19839.7
MOB kinase activator 1B OS=Homo sapiens OX=9606 GN=MOB1B PE=1 SV=3	6.3	25262	2653.42	Q7L9L4	6	28.7	0	MOB1B_HUMAN	12880.3	10969.3	10996	11690.5	12498	14108.7	13046.5	13290	11722.7	13049	16068	13828.7	16230.5	13952	17774	5257	4691.5	7305.5	3579		2791.5	14139.3	20697.7	21919	21615.7	21991.7	22884	24042.7	25125	25572.3	26564.7	26580.7	27271.7	29013.3	20560.7	28219	8467.33	10693.7	14762.5
N-alpha-acetyltransferase 11 OS=Homo sapiens OX=9606 GN=NAA11 PE=1 SV=3	4.87	26150	2651.84	Q9BSU3	10	35.81	0	NAA11_HUMAN				6760.56	6862.44	7974.5	2820.51	2780.22	2990.02	6326.93	6080.34	7702.92	3333	4052	1675.42			2571				1176.24	1187.35	1230.75	1318.6	1300.66	1976.64	3410.45	4339.43	4423.3	4756.6	4652.93	4888.02	3635.99	3009.61	3024.03	3028.55	2647.03	3345.68	7202	4656
Pre-mRNA-processing factor 19 OS=Homo sapiens OX=9606 GN=PRPF19 PE=1 SV=1	6.18	55637.1	2651.77	Q9UMS4	11	32.14	0	PRP19_HUMAN	32686.3	34467.3	35690	17624.3	17965.3	18340.3	23759.7	24947.7	23958.3	41961.3	39400.3	40941	35698.3	34556	33708.3	9464	9551	9737.33	6811	8542	8528.33	15202.3	13448	10666	14201	13474	13324.3	24900.3	23833.7	23843	34813.7	39336.3	31885.7	36565	38060.7	34470.3	19524	20632.7	21028.3	3609	5307
3-hydroxyisobutyrate dehydrogenase_ mitochondrial OS=Homo sapiens OX=9606 GN=HIBADH PE=1 SV=2	8.15	35728.2	2650.45	P31937	13	47.02	0	3HIDH_HUMAN	23609	20038	21700.7	12305	12502	13461.7	12239	13074.3	15321	16652	15769.3	20927.7	24669.3	24683.7	28791	18375.3	17557.7	26207	13937	11683	5059.67	9563.33	10447.7	10242.7	10094.3	9688	9876.33	11051.7	11338	11178.7	16456.7	15957.7	15206.7	22437.3	22370	19474	25566.7	24224.7	21825.7
Synaptic vesicle membrane protein VAT-1 homolog OS=Homo sapiens OX=9606 GN=VAT1 PE=1 SV=2	5.88	42148.5	2650.28	Q99536	15	53.94	0	VAT1_HUMAN	19725.7	21182.7	20582.7	15568	15244.7	18434.3	17752.3	17831.3	18565.3	18749.7	17630.7	18955	24652.7	23956.3	23786.7	22906	20940.7	20518.3	16883.3	15904.3	16204	7939	8758.67	9375.33	10208.7	10346	10508.3	10915.7	9883	10807.3	10560	11098.3	10384.7	12499.3	11795.3	11573.3	17178.7	16113.7	14684	7291.33	7278.33
Protein SEC13 homolog OS=Homo sapiens OX=9606 GN=SEC13 PE=1 SV=3	5.1	36053.8	2636.91	P55735	7	19.88	0	SEC13_HUMAN				8891	7995.33	12691.3	7691	8490	14971	6130.67	6086.33	9339.67	3633	3519.67	7761			5708			6662	11416.7	10450.3	8561.67	12506.7	12484.3	13657.7	10571.3	10639	9398.67	8495	9814.33	8797	6276.67	7825	6050	5439.33	6047.5	6147.5	9544	9222
Ribosome maturation protein SBDS OS=Homo sapiens OX=9606 GN=SBDS PE=1 SV=4	9.15	29048.7	2629.02	Q9Y3A5	17	59.2	0	SBDS_HUMAN	11270.3	14062	13315	34574	38037	41457.3	32910.3	33537.3	33212	18909	18532.7	21495.7	10727	10411.7	10561	8725.33	8815.67	9486.67	9769	10628	11190	31468.7	39000.7	40977.3	25026.3	34272.7	38439.7	23660.7	32883.7	33551.3	13343.3	14527.3	23223	8977	9164.67	11260.3	8304	8176.67	8792.33	4331.67	3867
Coronin-1C OS=Homo sapiens OX=9606 GN=CORO1C PE=1 SV=1	6.7	53933.5	2629.02	Q9ULV4	11	22.78	0	COR1C_HUMAN	8884.33	9416	9188	29329.3	28580	31061	30522.3	27803.3	31636	29270.7	28087.3	30704.7	12140	10952	7731.33			2616	3574	3843	3965.5	23923.3	28973.3	29997.3	22059.7	28650.7	28832.3	23121	31190	31962	24073	25791	30097	10827.7	9925.67	11195	6828.67	6064.67	8191.33	8259.5	11385
Signal recognition particle subunit SRP72 OS=Homo sapiens OX=9606 GN=SRP72 PE=1 SV=3	9.78	75176.6	2624.31	O76094	18	31.59	0	SRP72_HUMAN	10309	11809	8762.5	10966.7	10260	10900.7	10194	10161	11488	10295.3	9932.67	11161	8543.33	9798.67	9792.33	9916	9687	9597	5123	7046.5	7677	18340.7	11464.7	12161.3	11614.3	12592.7	15572.7	7299.33	6738	6324	5322.33	5644.33	6617	8043	7748	8417.67	7980.5	8450.5	8490.5	9209	9200
Coatomer subunit beta OS=Homo sapiens OX=9606 GN=COPB1 PE=1 SV=3	5.66	108283	2624.21	P53618	38	46.07	0	COPB_HUMAN	4505	5364	5273	19395.3	21402.3	23028.7	22444.3	24712.7	25946	23519.7	21324	22889	6251	6789.33	7281	3489.5	3553	4045.33	3555	4212	5977.67	28367.7	28340	26075.3	26874.7	29188.3	28526	30141.7	30405.7	31556.7	29829.7	27298	32820.3	10223.7	9698.67	10377.7	8399.33	7832	8506	7099.67	16453
Pre-mRNA-splicing factor ATP-dependent RNA helicase DHX15 OS=Homo sapiens OX=9606 GN=DHX15 PE=1 SV=2	7.15	91731.4	2609.92	O43143	29	36.35	0	DHX15_HUMAN	9035	9438.33	8551	26042	27165.3	31144.3	35390.3	35816	42676.7	31868.3	28141.7	28013.7	11064.7	11203	10555	2954		5033.33	4017.5	3753	5445	37232	37328.3	49978.3	45714.3	43345.3	44329.3	53283.7	48071.3	52152.7	49039.3	42787.3	47245.7	17045	17359	21121.3	6336.67	5419.33	5767.67	4984	4505
Sorbitol dehydrogenase OS=Homo sapiens OX=9606 GN=SORD PE=1 SV=4	7.91	38951.9	2608.76	Q00796	9	23.25	0	DHSO_HUMAN	17043.7	17713.7	18101.7	12048.3	13446	15670	9995.33	9808	12400	13641.3	14075.3	14334.3	11286	10445.3	12030.7	14553.3	14250.7	14620.3	8728.33	8051.33	9424	23319.3	23273	23920.7	21744	24476	24922.3	23980.3	24454	26810.3	23822	22809	23600.3	16361	16249	19779.7	21970	21998.3	23877	5776
Multifunctional methyltransferase subunit TRM112-like protein OS=Homo sapiens OX=9606 GN=TRMT112 PE=1 SV=1	5.05	14313.5	2607.04	Q9UI30	3	32	0	TR112_HUMAN	10962	10526	10166	7757	9171.5	10594.5	15586	14317	18597	15206	8579.5	8148	12372	14135	16024	9607	9296	10959	10189	10882	12339	12883.7	11153	11224.7	15280	9333	14994	16097	13061	13378.5	32053	30075	11266.7	14462	27815	20738	18845	17431	12208	7806	6427
Ran-binding protein 3 OS=Homo sapiens OX=9606 GN=RANBP3 PE=1 SV=1	4.51	60552.2	2601.1	Q9H6Z4	20	37.39	0	RANB3_HUMAN	25777.7	24981	23824	15970	16784.3	17758.7	15425	17124.7	17608.7	20839.3	20271	22703	20493	22888	22885.7	22431	22722.7	24742.3	20991.3	21655.3	23844	20033.3	21291	20893	21059.7	21078.3	21168.3	21802.7	23973.7	23015.3	25361	27710.7	27310	36611	34511.3	33549	39156.3	38628.3	36243.3	21463	22876.7
Programmed cell death 6-interacting protein OS=Homo sapiens OX=9606 GN=PDCD6IP PE=1 SV=1	6.11	96650.6	2599.13	Q8WUM4	35	39.63	0	PDC6I_HUMAN	10354	8933.33	8189.33	23730	23204.3	29351	21791.3	22489.3	26023.3	13370.3	13212.3	14136.7	11594.7	11512.7	12718	14718	10763.3	12999.3	9015	8886.33	11339.7	25874.7	23869	28454.7	26867	23890.3	26077	23612.3	24184.7	23519.3	12197.7	14052	14931.7	11796.3	11184.3	8709.33	11257.3	11283.3	8610.67	33315.7	28766
Alpha-taxilin OS=Homo sapiens OX=9606 GN=TXLNA PE=1 SV=3	6.13	62233.4	2598.21	P40222	30	54.03	0	TXLNA_HUMAN	21155.3	19898.3	18503.7	20127	18220	23354	19282	19288.3	22785	22627.7	23358	31500	23951.7	22432.3	29708.7	20740.7	18331	21363.7	12839.3	12814.7	15116.3	38854.7	28891.3	29821	37545.3	28685.7	30134	42579.3	30870.3	32000	48958	44728	33557.7	49001.3	46751.7	28741.7	51504	48159.3	25541.3	21016	21562
Histone H3.1t OS=Homo sapiens OX=9606 GN=HIST3H3 PE=1 SV=3	11.69	15622.3	2596.38	Q16695	4	21.32	0	H31T_HUMAN	43569	40715	37882	18918.7	17223.3	21392.3	13556	23111	15876.3	14868.5	13930.3	16364	13698.5	12943	17750.5	23023	20993	13293	35149	24533.5	16678.7	22484	24639.7	34840.5	21992	23372.3	22683.3	30637.3	31458.7	28838	26171.7	28142.3	27526.7	22165.3	21207.7	19833.7	26471.3	27298.7	27256.3	21434	33182
Ubiquilin-1 OS=Homo sapiens OX=9606 GN=UBQLN1 PE=1 SV=2	4.85	62519.1	2589.07	Q9UMX0	13	26.83	0	UBQL1_HUMAN	16213.6	20531	19410.5	12782.5	11608.1	16240.1	10607.9	10279.3	9676.69	15628.6	14902.4	17905.1	15037	14978.5	16544.9	21636.5	21313.9	25150.4	22849.1	22309.1	27179.2	11200.7	9241.37	9006.02	15351.5	11188.3	10907.2	10682.2	7844.96	7784.93	12610.7	12060.7	9838.45	9891.82	9466.51	9295.78				8968.71	7332.81
Splicing factor U2AF 65 kDa subunit OS=Homo sapiens OX=9606 GN=U2AF2 PE=1 SV=4	9.47	53843.3	2574.64	P26368	12	38.11	0	U2AF2_HUMAN	13328.3	13468	11924.3	30529.7	31713	36017.3	29083.3	31413	37129	24249.3	23656.7	25644.3	13932.3	12944	14811.7	9711.67	9067.67	10339.3	4947.5	6968	8157.33	22652	25523.7	26657.3	19836.7	23182.3	23252.7	20731	23270.3	23999.3	15968	16620.3	18049.7	9310.33	8546	9100.67	10335	10405	12247	3780.5	5394
Keratin_ type I cytoskeletal 20 OS=Homo sapiens OX=9606 GN=KRT20 PE=1 SV=1	5.4	48543.7	2573.78	P35900	21	41.51	0	K1C20_HUMAN	12467.3	10971.5	10605.7	6182.22	6406.73	6083.93	5844.45	5967.65	5777.41	5948.18	6870.58	6411.64	7084.33	7274.67	10538	8743.15	7020.95	7783.46	14976.4	11907	9680.57	8991.18	7540.37	7520.65	8104.93	6993.19	6916.08	8743.67	7883.47	5794.46	11527.5	12881.7	8795.09	12336.1	12311.8	10682.7	11013.7	9784.4	9476.16	9347.18	8878.38
Caldesmon OS=Homo sapiens OX=9606 GN=CALD1 PE=1 SV=3	5.44	93288.2	2573.36	Q05682	30	37.2	0	CALD1_HUMAN	20061.7	19665.3	17718.7	15466.3	14847.3	18334.3	17236.7	16822.7	17275.7	19005.3	18897.7	22297	25182	25227	30949.7	24948.7	24637.7	27897	28297.3	32121.7	38061	18006.3	19690.7	17499	17505.3	17018.3	16462.3	22095	21769.7	20026	23364.3	23333.7	22428	26339	23562.3	26093.3	31601	36496.7	29984.3	54633	46541.7
[truncated: 1,979 more rows]
[truncated: 71 more columns]

## Sheet: correlation
									QC	QC	QC	QC	QC	QC	QC	QC	QC	QC	QC	QC	QC	QC	QC	QC	QC	QC	QC	QC	QC	TPP	QC	QC	TPP	QC	QC	TPP	QC	QC	TPP	TPP	QC	TPP	TPP	QC	TPP	TPP	QC	TPP	TPP
[truncated: 85 more rows]
[truncated: 43 more columns]

[truncated: 8 more sheets: sum of inten for peptide types, project details, config, absqng, ppm, fmolug, absqfmol, protein homology]
